# Supplementary material for: Proteomic Studies to Understand the Mechanisms of Peach Tissue Degradation by Monilinia laxa
Source: Front Plant Sci. 2020 Aug 20;11:1286. doi: 10.3389/fpls.2020.01286 (PMC7468393; doi:10.3389/fpls.2020.01286)
Supplement: Supplementary Table 1 — Details of the whole identified proteins and peptides through LC-MS/MS in exoproteome of virulent Monilinia laxa isolates 8L and 33L at 3 dpi, and weak virulent isolate 5L at 7 dpi. [file Table_1.xlsx]

## Sheet: Sheet 8L 3dpi
Accession	Description	Score	Coverage	# Proteins	# Unique Peptides	# Peptides	# PSMs	# AAs	MW [kDa]	calc. pI
Monilinia__021780	Monilinia__021780	84.7572	30.37	1	15	15	23	619	66.5186	5.22412
	A2	Sequence	# PSMs	# Proteins	# Protein Groups	Protein Group Accessions	Modifications	ΔCn	q-Value	PEP	XCorr	Charge	MH+ [Da]	ΔM [ppm]	RT [min]	# Missed Cleavages
	High	QSALTVYHTAATNAmGNASDPNAVVDSEAK	2	1	1	Monilinia__021780	M15(Oxidation)	0	0	0.0343	6.44471	3	3049.43	3.17487	48.2765	0
	High	DGKLYGSASAALAAPFSR	2	1	1	Monilinia__021780		0	0	0.01521	5.40935	2	1781.92	1.56277	56.3425	1
	High	EAPDFNSGSLLGYQYVQYSLDR	1	1	1	Monilinia__021780		0	0	0.03052	5.17097	3	2522.18	-3.1846	72.5276	0
	High	TGmSTSTGADILGWEK	1	1	1	Monilinia__021780	M3(Oxidation)	0	0	0.03186	4.75432	2	1669.77	-0.0820834	55.5984	0
	High	EAPDFNSGSLLGYQYVQYSLDRDTQTR	4	1	1	Monilinia__021780		0	0	0.05077	4.49899	3	3123.47	0.096729	69.665	1
	High	QALTETTNLNIYK	1	1	1	Monilinia__021780		0	0	0.03269	4.18557	2	1508.79	-0.783525	50.4409	0
	High	DQEVAIAAFKR	2	1	1	Monilinia__021780		0	0.002	0.1738	3.49122	2	1247.67	-1.44136	45.4865	1
	High	TGmSTSTGADILGWEKLPTPLR	1	1	1	Monilinia__021780	M3(Oxidation)	0	0.002	0.2009	2.68014	3	2347.2	1.65438	64.0358	1
	High	VVDASAFPFLPPGHPQSTVYAFAEK	2	1	1	Monilinia__021780		0	0.002	0.2024	2.55854	3	2675.35	0.056002	67.5814	0
	High	EVILSAGAFR	1	1	1	Monilinia__021780		0	0.003	0.2311	3.14637	2	1062.59	-0.799847	53.6736	0
	High	SNFSQSTR	1	1	1	Monilinia__021780		0	0.003	0.2462	2.72097	2	926.433	0.728464	25.6249	0
	High	VIGVQNLR	2	1	1	Monilinia__021780		0	0.003	0.2115	2.49298	2	898.547	0.409004	43.0325	0
	High	DQEVAIAAFK	1	1	1	Monilinia__021780		0	0.004	0.2978	3.11544	2	1091.57	-0.822736	51.8633	0
	High	DFLTGAPR	1	1	1	Monilinia__021780		0	0.004	0.2578	2.48692	2	876.458	0.491759	47.8431	0
	High	TILYTQGK	1	1	1	Monilinia__021780		0	0.007	0.352	2.23969	2	923.52	0.0873335	36.6521	0
Monilinia__015300	Monilinia__015300	75.0523	25.89	1	10	10	18	475	51.5455	7.23975
	A2	Sequence	# PSMs	# Proteins	# Protein Groups	Protein Group Accessions	Modifications	ΔCn	q-Value	PEP	XCorr	Charge	MH+ [Da]	ΔM [ppm]	RT [min]	# Missed Cleavages
	High	DVVIVGGGSSGTYAAIGLIDAQK	4	1	1	Monilinia__015300		0	0	0.002232	6.72555	2	2191.16	-0.961334	67.6387	0
	High	AQAIIGDENVFLSAK	1	1	1	Monilinia__015300		0	0	0.02947	5.22637	2	1575.84	-0.13281	59.7862	0
	High	IDNLAGWDLSVSEK	1	1	1	Monilinia__015300		0	0	0.05265	4.74375	2	1546.78	0.543753	61.9792	0
	High	mGGHTNTYTDPVTGLTEDYGVIVYHNIDLVK	2	1	1	Monilinia__015300	M1(Oxidation)	0	0	0.04113	4.07384	4	3438.65	0.117595	70.4865	0
	High	mGGHTNTYTDPVTGLTEDYGVIVYHNIDLVKK	3	1	1	Monilinia__015300	M1(Oxidation)	0	0	0.09547	3.31849	5	3566.74	-0.951163	66.3782	1
	High	HTPFELWVPAK	1	1	1	Monilinia__015300		0	0.002	0.1364	4.4127	3	1324.71	0.673632	58.7985	0
	High	AAMFAEFNR	1	1	1	Monilinia__015300		0	0.003	0.245	2.97928	2	1056.49	-0.211813	53.7997	0
	High	SVAVIDNQDR	2	1	1	Monilinia__015300		0	0.004	0.2747	3.66647	2	1116.56	0.390156	35.2478	0
	High	KLNALQGQK	1	1	1	Monilinia__015300		0	0.004	0.2683	3.34326	2	999.594	-0.132368	25.2763	1
	High	AAmFAEFNR	1	1	1	Monilinia__015300	M3(Oxidation)	0	0.004	0.2501	2.53966	2	1072.49	-0.703051	45.2761	0
	High	LNALQGQK	1	1	1	Monilinia__015300		0	0.006	0.3367	3.00923	2	871.499	-0.2927	29.7725	0
Monilinia__016950	Monilinia__016950	70.1345	18.27	1	8	8	15	635	66.8728	6.58057
	A2	Sequence	# PSMs	# Proteins	# Protein Groups	Protein Group Accessions	Modifications	ΔCn	q-Value	PEP	XCorr	Charge	MH+ [Da]	ΔM [ppm]	RT [min]	# Missed Cleavages
	High	AmNWYGTTGTGSQVAAGLR	2	1	1	Monilinia__016950	M2(Oxidation)	0	0	0.009691	7.05381	3	1956.92	-0.069195	53.1741	0
	High	AIVTGGDTADKTSIYTSSANTWVTGPAmQIPR	5	1	1	Monilinia__016950	M28(Oxidation)	0	0	0.05835	5.96184	4	3325.64	0.238086	58.6367	1
	High	TDNHAWLFSWK	1	1	1	Monilinia__016950		0	0	0.1257	4.05945	3	1404.67	-0.305586	63.5739	0
	High	YGSATHTVNTDQR	2	1	1	Monilinia__016950		0	0	0.09376	3.8602	2	1449.67	-1.04692	26.5237	0
	High	TYHSmALLmLDGR	2	1	1	Monilinia__016950	M5(Oxidation); M9(Oxidation)	0	0	0.09591	3.8379	2	1539.73	-1.94403	46.6738	0
	High	AFANGVVLPDGK	1	1	1	Monilinia__016950		0	0.002	0.1351	3.80552	2	1187.64	1.06495	49.8869	0
	High	VFNIGGSWSGGHGGK	1	1	1	Monilinia__016950		0	0.002	0.1293	3.68142	3	1459.71	-0.539458	48.4058	0
	High	YGSATHTVNTDQRR	1	1	1	Monilinia__016950		0	0.002	0.1984	3.26392	3	1605.77	-0.791979	24.4606	1
Monilinia__067900	Monilinia__067900	68.6672	31.08	1	8	8	18	415	43.1023	6.91748
	A2	Sequence	# PSMs	# Proteins	# Protein Groups	Protein Group Accessions	Modifications	ΔCn	q-Value	PEP	XCorr	Charge	MH+ [Da]	ΔM [ppm]	RT [min]	# Missed Cleavages
	High	cTLWGSGVDSASATNNGQWR	2	1	1	Monilinia__067900	C1(Carbamidomethyl)	0	0	0.001474	6.44488	2	2166.96	-1.0276	56.9784	0
	High	DPSVNPSDScSNPASITNYK	4	1	1	Monilinia__067900	C10(Carbamidomethyl)	0	0	0.003191	5.56829	2	2152.95	1.0832	47.4268	0
	High	NLSLVSSWmQAIYK	2	1	1	Monilinia__067900	M9(Oxidation)	0	0	0.0279	5.25301	2	1655.85	0.603478	70.0772	0
	High	DSFQVVITGSNGYEK	3	1	1	Monilinia__067900		0	0	0.03694	5.10053	2	1643.79	-0.00973721	55.3887	0
	High	VQPDTVDAFLAYSEFHSEAK	4	1	1	Monilinia__067900		0	0	0.1199	4.30996	2	2254.07	3.19095	65.1471	0
	High	mTNYSPYQcK	1	1	1	Monilinia__067900	M1(Oxidation); C9(Carbamidomethyl)	0	0.003	0.226	3.21143	2	1307.54	0.254081	35.644	0
	High	EVTPPAQPGWQPPQQcGGGTK	1	1	1	Monilinia__067900	C16(Carbamidomethyl)	0	0.004	0.3027	1.89958	3	2220.05	0.161272	45.6909	0
	High	FFNSYmLEK	1	1	1	Monilinia__067900	M6(Oxidation)	0	0.007	0.3507	2.83652	2	1194.55	-0.546059	51.3049	0
Monilinia__028560	Monilinia__028560	66.6608	33.11	1	12	12	16	444	49.1771	5.32568
	A2	Sequence	# PSMs	# Proteins	# Protein Groups	Protein Group Accessions	Modifications	ΔCn	q-Value	PEP	XCorr	Charge	MH+ [Da]	ΔM [ppm]	RT [min]	# Missed Cleavages
	High	ANDVAADDPNHSISGINmQLFTTWHPDGAQAQNmR	2	1	1	Monilinia__028560	M18(Oxidation); M34(Oxidation)	0	0	0.01869	5.59261	4	3854.72	-2.40394	58.6236	0
	High	AAEVINYYTPDQIK	1	1	1	Monilinia__028560		0	0	0.04178	4.97765	2	1624.82	0.189426	53.7314	0
	High	VSWSSTFEGLITNR	1	1	1	Monilinia__028560		0	0	0.04585	4.90075	2	1596.8	-1.24066	71.2678	0
	High	IKNVVVLVEENR	2	1	1	Monilinia__028560		0	0	0.04234	4.84753	2	1411.83	-0.332729	49.5026	1
	High	LGIRVPTLLISPWVGK	1	1	1	Monilinia__028560		0	0	0.02171	4.38121	3	1749.08	0.9863	71.6567	1
	High	VFNAmAENFVLFDR	1	1	1	Monilinia__028560	M5(Oxidation)	0	0	0.06619	4.25426	2	1688.81	-2.36638	66.8962	0
	High	VPTLLISPWVGK	1	1	1	Monilinia__028560		0	0	0.0405	4.25331	2	1309.79	0.643301	68.9592	0
	High	NDNLFNTYGIPVK	1	1	1	Monilinia__028560		0	0	0.07415	3.85551	2	1494.76	0.125392	61.8633	0
	High	NVVVLVEENR	1	1	1	Monilinia__028560		0	0	0.07453	3.19274	2	1170.65	-0.537288	48.5485	0
	High	LRTDTPVTLPDPFIHS	3	1	1	Monilinia__028560		0	0.002	0.2018	3.73794	2	1808.96	2.60294	62.8432	1
	High	TDTPVTLPDPFIHS	1	1	1	Monilinia__028560		0	0.002	0.2039	3.4965	2	1539.77	-0.741304	66.6193	0
	High	WFAAVPGPTNPNR	1	1	1	Monilinia__028560		0	0.002	0.2052	3.17022	2	1426.72	0.785843	53.6198	0
Monilinia__038540	Monilinia__038540	62.5041	33.33	1	7	7	13	345	37.1303	5.2749
	A2	Sequence	# PSMs	# Proteins	# Protein Groups	Protein Group Accessions	Modifications	ΔCn	q-Value	PEP	XCorr	Charge	MH+ [Da]	ΔM [ppm]	RT [min]	# Missed Cleavages
	High	ASDSVDSWYVINNSNIAR	3	1	1	Monilinia__038540		0	0	0.02423	6.31416	3	2010.95	-0.666749	60.6361	0
	High	AAGWEQWSTSTANTDHVTFGEYNNYGPGASGTR	2	1	1	Monilinia__038540		0	0	0.0391	6.10062	3	3532.54	-0.974826	61.4969	0
	High	TSAPAGAVVVDQSGATAGSYK	2	1	1	Monilinia__038540		0	0	0.01233	6.00076	2	1936.96	0.229303	43.6602	0
	High	AVFQNSYLGDNIK	3	1	1	Monilinia__038540		0	0	0.06231	4.56016	2	1468.74	-2.68118	53.2521	0
	High	TISSGAITASGR	1	1	1	Monilinia__038540		0	0	0.05433	4.13665	2	1120.6	-0.4184	35.4899	0
	High	TFQAGVDALSK	1	1	1	Monilinia__038540		0	0	0.05892	3.66175	2	1136.59	-0.553901	46.5101	0
	High	VYNLVIK	1	1	1	Monilinia__038540		0	0.004	0.3025	2.38738	2	848.524	-0.151976	48.0152	0
Monilinia__085750	Monilinia__085750	61.9886	34.08	1	8	8	12	402	41.4462	5.2749
	A2	Sequence	# PSMs	# Proteins	# Protein Groups	Protein Group Accessions	Modifications	ΔCn	q-Value	PEP	XCorr	Charge	MH+ [Da]	ΔM [ppm]	RT [min]	# Missed Cleavages
	High	SLSGYTWNIGYADGSGASGVVGTDTVK	2	1	1	Monilinia__085750		0	0	0.01133	7.03558	3	2662.26	-0.138891	64.1903	0
	High	VSSTFISDKSDGLIGmAFSNINTVSPR	1	1	1	Monilinia__085750	M16(Oxidation)	0	0	0.01521	6.21501	3	2859.42	0.0750333	66.7291	1
	High	QVSGASYSDEYGGYVFPcSASLPSLSFK	2	1	1	Monilinia__085750	C18(Carbamidomethyl)	0	0	0.01051	5.8619	3	3003.37	0.272176	72.2398	0
	High	SSLDAPIFAAYLPANANGAYDFGYTDSSK	1	1	1	Monilinia__085750		0	0	0.05527	5.6991	3	3026.39	-5.41835	76.937	0
	High	SDGLIGmAFSNINTVSPR	2	1	1	Monilinia__085750	M7(Oxidation)	0	0	0.01259	5.64893	2	1894.93	-3.37591	63.8949	0
	High	VGGTTVTGQAVELANK	1	1	1	Monilinia__085750		0	0	0.005862	5.24543	2	1544.83	1.96715	44.807	0
	High	VGGTTVTGQAVELANKVSSTFISDK	1	1	1	Monilinia__085750		0	0	0.08315	3.57744	3	2509.32	0.781144	71.3317	1
	High	SQSTFIDNAK	2	1	1	Monilinia__085750		0	0.002	0.1935	2.82556	2	1110.54	-0.63355	36.8667	0
Monilinia__014530	Monilinia__014530	61.6701	25.99	1	12	12	15	631	68.0395	6.44287
	A2	Sequence	# PSMs	# Proteins	# Protein Groups	Protein Group Accessions	Modifications	ΔCn	q-Value	PEP	XCorr	Charge	MH+ [Da]	ΔM [ppm]	RT [min]	# Missed Cleavages
	High	LPIHADAPPFTEQSTTAEVLVTGIK	1	1	1	Monilinia__014530		0	0	0.02937	6.45138	3	2635.4	1.42831	63.7008	0
	High	GISELGIYPAVDPLDSK	2	1	1	Monilinia__014530		0	0	0.07068	5.02309	2	1773.92	-3.75192	66.2362	0
	High	FTQAGSEVSALLGR	1	1	1	Monilinia__014530		0	0	0.05162	4.9765	2	1435.75	-0.400997	59.3886	0
	High	ATDTGAPISVPVGPGVLGR	1	1	1	Monilinia__014530		0	0	0.02178	4.81885	2	1763.96	-1.31247	58.2667	0
	High	VALVFGQmNEPPGAR	2	1	1	Monilinia__014530	M8(Oxidation)	0	0	0.05674	4.58722	2	1601.81	-1.56405	50.8419	0
	High	TVFIQELINNIAK	1	1	1	Monilinia__014530		0	0	0.1034	4.24742	2	1502.86	-0.363286	79.3153	0
	High	VVGQDHYDTATR	1	1	1	Monilinia__014530		0	0	0.07622	3.74021	2	1361.64	-0.810164	29.4503	0
	High	TIAmDGTEGLVR	2	1	1	Monilinia__014530	M4(Oxidation)	0	0	0.1277	3.52594	2	1278.63	-1.23676	42.9454	0
	High	LILEVAQHLGENVVR	1	1	1	Monilinia__014530		0	0	0.1157	2.65754	3	1689.96	-1.05714	61.5978	0
	High	KLPIHADAPPFTEQSTTAEVLVTGIK	1	1	1	Monilinia__014530		0	0.002	0.1417	2.52293	4	2763.49	-1.16033	59.8807	1
	High	VVDLLAPYAR	1	1	1	Monilinia__014530		0	0.003	0.246	3.30007	2	1116.64	-0.272747	58.8536	0
	High	IGLFGGAGVGK	1	1	1	Monilinia__014530		0	0.004	0.2853	3.47843	2	975.561	-1.39576	53.8201	0
Monilinia__091930	Monilinia__091930	60.5512	21.82	1	10	10	14	715	78.3636	5.94775
	A2	Sequence	# PSMs	# Proteins	# Protein Groups	Protein Group Accessions	Modifications	ΔCn	q-Value	PEP	XCorr	Charge	MH+ [Da]	ΔM [ppm]	RT [min]	# Missed Cleavages
	High	IYDmQSTYYPTIANVYGVQLDSR	3	1	1	Monilinia__091930	M4(Oxidation)	0	0	0.01691	5.60759	3	2713.28	-1.9379	67.1686	0
	High	AVNGmTYQSGQDIIVR	1	1	1	Monilinia__091930	M5(Oxidation)	0	0	0.02408	5.31047	2	1767.87	-1.5496	45.8158	0
	High	QAFGAVQLcGTPDKPYYFLK	1	1	1	Monilinia__091930	C9(Carbamidomethyl)	0	0	0.04301	5.21877	3	2303.15	-2.09228	62.5009	0
	High	FAVDSLAAGGQDYLTITSLSAR	2	1	1	Monilinia__091930		0	0	0.01926	5.12453	2	2256.15	1.59261	71.179	0
	High	QNFLTNGVLPNTQDTVYR	2	1	1	Monilinia__091930		0	0	0.00731	4.95791	2	2080.04	-0.663499	61.4063	0
	High	RIYDmQSTYYPTIANVYGVQLDSR	1	1	1	Monilinia__091930	M5(Oxidation)	0	0	0.1165	4.61587	3	2869.38	-0.827412	62.6029	1
	High	FWAGPQPGGVAGSSGSVTAWAGLIK	1	1	1	Monilinia__091930		0	0	0.04121	3.80631	3	2401.23	-0.519477	72.6866	0
	High	NAIYFLGDGGLK	1	1	1	Monilinia__091930		0	0	0.05182	3.43584	2	1267.67	-0.122233	61.8086	0
	High	SLDGSTHAVK	1	1	1	Monilinia__091930		0	0.002	0.1629	2.92395	2	1014.52	-0.621686	24.4065	0
	High	WIGTTPTTR	1	1	1	Monilinia__091930		0	0.003	0.2127	2.86138	2	1032.55	0.0964411	40.2676	0
Monilinia__032820	Monilinia__032820	55.2464	24.16	1	6	6	12	385	40.2512	4.93213
	A2	Sequence	# PSMs	# Proteins	# Protein Groups	Protein Group Accessions	Modifications	ΔCn	q-Value	PEP	XCorr	Charge	MH+ [Da]	ΔM [ppm]	RT [min]	# Missed Cleavages
	High	EAETNPASQGTcEWAGGSADFTK	2	1	1	Monilinia__032820	C12(Carbamidomethyl)	0	0	0.01118	5.89075	2	2414.02	0.743554	51.3083	0
	High	SEYWTLAEGTTVTYDK	1	1	1	Monilinia__032820		0	0	0.005619	5.56707	2	1863.86	-0.632187	60.4546	0
	High	TLAYDDPLTIGGNNYPQTPmQVK	4	1	1	Monilinia__032820	M20(Oxidation)	0	0	0.0192	5.36304	3	2552.23	-0.20209	59.3996	0
	High	ATIWYIDGQAVR	3	1	1	Monilinia__032820		0	0	0.09018	4.17144	2	1392.73	-1.39011	59.1224	0
	High	SLGAQFIINK	1	1	1	Monilinia__032820		0	0.002	0.1634	3.59567	2	1090.63	-0.368258	52.7501	0
	High	QVTDFTAGK	1	1	1	Monilinia__032820		0	0.003	0.2334	2.74226	2	966.489	-0.451366	36.5968	0
Monilinia__002340	Monilinia__002340	53.0405	29.86	1	11	11	13	566	60.9254	4.70361
	A2	Sequence	# PSMs	# Proteins	# Protein Groups	Protein Group Accessions	Modifications	ΔCn	q-Value	PEP	XCorr	Charge	MH+ [Da]	ΔM [ppm]	RT [min]	# Missed Cleavages
	High	NLDFSTLAGLNTIVTAR	2	1	1	Monilinia__002340		0	0	0.01094	5.85058	2	1805.98	0.790198	73.9851	0
	High	SQENGDEGVIYVALNYR	1	1	1	Monilinia__002340		0	0	0.007233	5.77048	2	1926.92	0.177466	65.5593	0
	High	VSLITSEISFTcNTR	1	1	1	Monilinia__002340	C12(Carbamidomethyl)	0	0	0.01176	5.27361	2	1727.86	0.779183	61.8112	0
	High	VITAHNSNEGAFFASPFFATEGDIAHNLR	1	1	1	Monilinia__002340		0	0	0.0317	4.35588	4	3133.51	-0.754623	68.5426	0
	High	SGTANAALLDQR	1	1	1	Monilinia__002340		0	0	0.08923	4.17067	2	1216.63	0.500077	39.9104	0
	High	YIYLFGGDADR	1	1	1	Monilinia__002340		0	0	0.1028	3.42087	2	1289.62	0.485041	61.6273	0
	High	SAPYGTFTFGPTVDGTFVPELPAK	1	1	1	Monilinia__002340		0	0.002	0.1721	4.48872	3	2499.25	1.35381	72.7407	0
	High	YAAPPTGNLR	2	1	1	Monilinia__002340		0	0.003	0.2458	2.80958	2	1059.56	-0.0549592	37.9498	0
	High	LGLFGWLSGPTFEK	1	1	1	Monilinia__002340		0	0.004	0.2725	3.72824	2	1551.82	-3.0324	80.5985	0
	High	FALEWVQK	1	1	1	Monilinia__002340		0	0.004	0.2674	2.6683	2	1020.55	0.753795	59.243	0
	High	LLLDGKFDTNVK	1	1	1	Monilinia__002340		0	0.006	0.3414	2.62403	3	1362.76	-0.216808	51.938	1
Monilinia__048390	Monilinia__048390	52.5938	22.71	1	10	10	13	634	70.4293	5.51611
	A2	Sequence	# PSMs	# Proteins	# Protein Groups	Protein Group Accessions	Modifications	ΔCn	q-Value	PEP	XCorr	Charge	MH+ [Da]	ΔM [ppm]	RT [min]	# Missed Cleavages
	High	ISPYSSYFHTGGDEVNVNAYLLDPSVK	1	1	1	Monilinia__048390		0	0	0.03591	5.8078	3	2972.43	0.526229	66.4376	0
	High	GAAAAEVLWSGAKDPVTGQNR	1	1	1	Monilinia__048390		0	0	0.0445	5.21648	3	2098.07	-0.285744	52.6982	1
	High	AIAGNYNFWYLDcGK	1	1	1	Monilinia__048390	C13(Carbamidomethyl)	0	0	0.03793	5.19815	2	1791.82	0.471454	66.6723	0
	High	GAAAAEVLWSGAK	1	1	1	Monilinia__048390		0	0	0.06558	4.75144	2	1230.65	0.563767	52.7186	0
	High	IFDQGLTPWK	1	1	1	Monilinia__048390		0	0	0.1163	3.77884	2	1204.64	-0.0891333	60.0245	0
	High	VLTPLIQAFVDR	1	1	1	Monilinia__048390		0	0	0.09948	3.07349	2	1371.8	-1.27877	72.5667	0
	High	TIVTDAVAR	1	1	1	Monilinia__048390		0	0	0.1171	2.512	2	945.536	-0.0611116	39.6086	0
	High	GQWLNFKPESSQLYYPYNDYcSPTK	1	1	1	Monilinia__048390	C21(Carbamidomethyl)	0	0.002	0.1452	4.96696	3	3085.4	-0.730189	64.2218	0
	High	LFDDLLPR	2	1	1	Monilinia__048390		0	0.002	0.1977	2.95466	2	988.546	-0.0719472	64.0664	0
	High	SQIDAGNRLPEFNEHLR	3	1	1	Monilinia__048390		0	0.004	0.3011	4.46357	2	1996.01	3.52609	47.8667	1
Monilinia__011730	Monilinia__011730	51.9598	29.07	1	8	8	15	375	41.6129	5.69385
	A2	Sequence	# PSMs	# Proteins	# Protein Groups	Protein Group Accessions	Modifications	ΔCn	q-Value	PEP	XCorr	Charge	MH+ [Da]	ΔM [ppm]	RT [min]	# Missed Cleavages
	High	SYELPDGQVITIGNER	3	1	1	Monilinia__011730		0	0	0.02035	4.7908	2	1790.89	0.967705	62.435	0
	High	VAPEEHPVLLTEAPINPK	5	1	1	Monilinia__011730		0	0	0.04626	4.7454	2	1954.06	-1.31217	51.3228	0
	High	TTGIVLDSGDGVTHVVPIYEGFSLPHAIAR	2	1	1	Monilinia__011730		0	0	0.1048	3.82339	4	3121.63	0.679304	67.4972	0
	High	AGFAGDDAPR	1	1	1	Monilinia__011730		0	0.002	0.1353	3.55152	2	976.448	0.124524	34.2818	0
	High	DSYVGDEAQSK	1	1	1	Monilinia__011730		0	0.002	0.1306	3.42758	2	1198.52	-0.523358	31.8849	0
	High	GYTFSTTAER	1	1	1	Monilinia__011730		0	0.002	0.1293	2.79085	2	1132.53	1.45758	41.5525	0
	High	QEYDESGPSIVHR	1	1	1	Monilinia__011730		0	0.002	0.1887	2.5146	3	1516.7	-0.388834	38.0087	0
	High	DSYVGDEAQSKR	1	1	1	Monilinia__011730		0	0.003	0.2371	2.91592	2	1354.62	-1.12764	29.3693	1
Monilinia__088190	Monilinia__088190	49.7866	15.83	1	10	10	11	821	85.1438	5.33838
	A2	Sequence	# PSMs	# Proteins	# Protein Groups	Protein Group Accessions	Modifications	ΔCn	q-Value	PEP	XCorr	Charge	MH+ [Da]	ΔM [ppm]	RT [min]	# Missed Cleavages
	High	mLYLDSTGFVAGATQQK	1	1	1	Monilinia__088190	M1(Oxidation)	0	0	0.006192	6.31443	2	1845.9	-0.929799	57.5183	0
	High	ANNNPTYEILSATAVSQGK	2	1	1	Monilinia__088190		0	0	0.01659	5.85824	2	1977.99	1.12966	58.1727	0
	High	SSQVFNVGTNTVVKELPELAGDYR	1	1	1	Monilinia__088190		0	0	0.09637	5.33748	3	2623.34	-0.369758	66.382	1
	High	NPTLEALLYNPTK	1	1	1	Monilinia__088190		0	0	0.04066	4.54547	2	1473.79	-0.0651155	63.5424	0
	High	TYPNTGGSVLLPLSSANK	1	1	1	Monilinia__088190		0	0	0.0187	4.51727	2	1818.96	-0.754139	57.0121	0
	High	SSQVFNVGTNTVVK	1	1	1	Monilinia__088190		0	0	0.02099	4.35537	2	1479.78	0.466345	48.4425	0
	High	IQPLSANPQWELDSmPEGR	1	1	1	Monilinia__088190	M15(Oxidation)	0	0	0.03989	4.22508	2	2184.04	1.34315	57.8975	0
	High	ELPELAGDYR	1	1	1	Monilinia__088190		0	0	0.08686	3.25801	2	1162.57	0.813195	50.9148	0
	High	FTTLAASTIPR	1	1	1	Monilinia__088190		0	0.002	0.1951	3.32903	2	1177.66	-0.174133	49.4706	0
	High	NIDLEILEK	1	1	1	Monilinia__088190		0	0.006	0.3423	2.97577	2	1086.6	-0.447271	60.1	0
Monilinia__005270	Monilinia__005270	47.0103	19.11	1	6	6	9	586	61.2944	5.2876
	A2	Sequence	# PSMs	# Proteins	# Protein Groups	Protein Group Accessions	Modifications	ΔCn	q-Value	PEP	XCorr	Charge	MH+ [Da]	ΔM [ppm]	RT [min]	# Missed Cleavages
	High	GVSVLVASGDSGVGDScTTGSTK	2	1	1	Monilinia__005270	C17(Carbamidomethyl)	0	0	0.000417214	8.08515	2	2141	-1.84419	46.9851	0
	High	ITGcSGVISGAGFSAVSGWDPATGLGTPNYSK	2	1	1	Monilinia__005270	C4(Carbamidomethyl)	0	0	0.01095	7.34564	3	3114.49	1.61485	69.4171	0
	High	SDLTTFLNNYAYFANK	1	1	1	Monilinia__005270		0	0	0.05022	4.78478	2	1881.9	0.248673	76.2502	0
	High	SGSIGIAGFLEQWPSK	1	1	1	Monilinia__005270		0	0	0.04463	4.46926	2	1676.86	-0.233829	73.3257	0
	High	AGLGFLNPWLYSSAK	2	1	1	Monilinia__005270		0	0.002	0.1554	3.96901	2	1623.85	-1.8463	75.5984	0
	High	SALTDITTGK	1	1	1	Monilinia__005270		0	0.003	0.2241	3.38686	2	1006.54	-0.191647	45.2229	0
Monilinia__034860	Monilinia__034860	43.56	10.88	1	3	3	9	441	46.3281	4.37354
	A2	Sequence	# PSMs	# Proteins	# Protein Groups	Protein Group Accessions	Modifications	ΔCn	q-Value	PEP	XCorr	Charge	MH+ [Da]	ΔM [ppm]	RT [min]	# Missed Cleavages
	High	NVVTVFDVGAGVLQFAAR	4	1	1	Monilinia__034860		0	0	0.01397	5.96442	2	1863.01	-1.32904	82.1029	0
	High	GSTQEVYNPIFTTLYK	2	1	1	Monilinia__034860		0	0	0.02353	5.22929	2	1860.94	1.27992	66.788	0
	High	DGLVDSLFSLAIER	3	1	1	Monilinia__034860		0	0	0.01788	4.77482	2	1534.81	0.937163	84.9661	0
Monilinia__050470	Monilinia__050470	41.6387	28.99	1	8	8	10	407	46.1311	5.60498
	A2	Sequence	# PSMs	# Proteins	# Protein Groups	Protein Group Accessions	Modifications	ΔCn	q-Value	PEP	XCorr	Charge	MH+ [Da]	ΔM [ppm]	RT [min]	# Missed Cleavages
	High	ISPNINNREPAGVHTLDAPDSPGYQFLQTR	3	1	1	Monilinia__050470		0	0	0.01154	5.84853	3	3307.65	1.37811	55.4522	1
	High	TIGHFmDQPESWNETSLTSYR	1	1	1	Monilinia__050470	M6(Oxidation)	0	0	0.07077	5.65377	3	2515.12	-1.54329	55.9969	0
	High	VGDLLGKYGNQEVPGSSEK	1	1	1	Monilinia__050470		0	0	0.1267	4.33765	3	1977	1.58184	47.442	1
	High	YGNQEVPGSSEK	1	1	1	Monilinia__050470		0	0	0.02281	4.21934	2	1294.59	0.0623764	31.611	0
	High	GIIIINTENLGR	1	1	1	Monilinia__050470		0	0	0.07268	4.21701	2	1312.76	-1.61349	57.6575	0
	High	VFEAEDPSNWK	1	1	1	Monilinia__050470		0	0	0.05424	3.76853	2	1321.6	-0.990798	52.0679	0
	High	EVDDLDTAVR	1	1	1	Monilinia__050470		0	0.003	0.2169	2.90271	2	1132.55	0.450562	41.7348	0
	High	NINKPLTPLSDWLVR	1	1	1	Monilinia__050470		0	0.004	0.2734	3.19103	3	1766	-0.521516	64.481	0
Monilinia__020060	Monilinia__020060	40.8461	14.63	1	6	6	11	615	66.676	5.35107
	A2	Sequence	# PSMs	# Proteins	# Protein Groups	Protein Group Accessions	Modifications	ΔCn	q-Value	PEP	XCorr	Charge	MH+ [Da]	ΔM [ppm]	RT [min]	# Missed Cleavages
	High	DLPGVVSNSYQDTEQTVPYSYAVSVcR	2	1	1	Monilinia__020060	C26(Carbamidomethyl)	0	0	0.04442	4.97597	3	3034.41	0.0405456	65.6573	0
	High	TLYGTVDYKVQAAGK	2	1	1	Monilinia__020060		0	0	0.06242	4.80272	2	1613.85	-0.126584	44.8216	1
	High	IKDLVLGSSGYGHN	1	1	1	Monilinia__020060		0	0	0.06897	4.35588	3	1459.75	-0.808034	44.3515	1
	High	FINPEVVASDSR	4	1	1	Monilinia__020060		0	0	0.0769	4.017	2	1333.67	-1.36626	50.4348	0
	High	NGFVSGGGFSR	1	1	1	Monilinia__020060		0	0.002	0.1426	3.26577	2	1084.52	-0.632798	44.3497	0
	High	LGWLNPWLYSK	1	1	1	Monilinia__020060		0	0.004	0.2589	3.73581	2	1376.74	0.761885	74.0867	0
Monilinia__086780	Monilinia__086780	37.1028	15.13	1	5	7	9	628	68.5283	5.17334
	A2	Sequence	# PSMs	# Proteins	# Protein Groups	Protein Group Accessions	Modifications	ΔCn	q-Value	PEP	XCorr	Charge	MH+ [Da]	ΔM [ppm]	RT [min]	# Missed Cleavages
	High	SINPDEAVAYGAAVQAAILSGDTSSK	1	1	1	Monilinia__086780		0	0	0.04813	6.50068	3	2535.26	-0.289642	75.9672	0
	High	IINEPTAAAIAYGLDK	2	1	1	Monilinia__086780		0	0	0.05231	5.43044	3	1659.9	0.261324	60.8719	0
	High	DAGLIAGLNVLR	1	2	2	Monilinia__086780;Monilinia__013910		0	0	0.04718	3.91476	2	1211.71	-1.09194	67.3958	0
	High	TTPSFVAFTDTER	1	1	1	Monilinia__086780		0	0	0.1248	3.17086	2	1471.71	-0.956473	56.7358	0
	High	VHEIVLVGGSTR	1	1	1	Monilinia__086780		0	0.002	0.1631	3.33204	2	1266.71	-2.63591	40.5411	0
	High	SSLSEADHELSK	2	1	1	Monilinia__086780		0	0.004	0.2552	3.51091	2	1302.62	-1.23069	36.4792	0
	High	QATKDAGLIAGLNVLR	1	2	2	Monilinia__013910;Monilinia__086780		0	0.004	0.2541	3.12817	3	1639.95	0.70622	58.077	1
Monilinia__000440	Monilinia__000440	36.6743	30.41	1	7	7	8	296	30.21	5.17334
	A2	Sequence	# PSMs	# Proteins	# Protein Groups	Protein Group Accessions	Modifications	ΔCn	q-Value	PEP	XCorr	Charge	MH+ [Da]	ΔM [ppm]	RT [min]	# Missed Cleavages
	High	SLSSGGNDVLVSAPAENK	1	1	1	Monilinia__000440		0	0	0.003198	6.35444	2	1744.87	0.41524	45.1864	0
	High	TKGcTAVSDYSFVLSR	1	1	1	Monilinia__000440	C4(Carbamidomethyl)	0	0	0.02049	5.58184	3	1790.87	-1.4569	53.0034	1
	High	IYHAVSLVSSEDVVTcNNGGR	1	1	1	Monilinia__000440	C16(Carbamidomethyl)	0	0	0.1203	5.2639	3	2277.09	-0.766618	49.3916	0
	High	GcTAVSDYSFVLSR	1	1	1	Monilinia__000440	C2(Carbamidomethyl)	0	0	0.05152	4.54926	2	1561.74	2.91745	58.9747	0
	High	DASAADQLVVLNK	1	1	1	Monilinia__000440		0	0	0.0511	4.18199	2	1343.72	-0.901731	52.1828	0
	High	NLVASGAPYLPK	2	1	1	Monilinia__000440		0	0.002	0.206	3.80474	2	1229.69	-0.108156	52.072	0
	High	GTWLNVNYPK	1	1	1	Monilinia__000440		0	0.003	0.2394	3.20768	2	1191.62	-0.573563	55.8601	0
Monilinia__069050	Monilinia__069050	35.7194	24.35	1	5	5	10	382	39.4276	8.00146
	A2	Sequence	# PSMs	# Proteins	# Protein Groups	Protein Group Accessions	Modifications	ΔCn	q-Value	PEP	XCorr	Charge	MH+ [Da]	ΔM [ppm]	RT [min]	# Missed Cleavages
	High	GVTGGGSATPVYPTTNAQLVSYLGDSTPR	2	1	1	Monilinia__069050		0	0	0.01222	6.47444	3	2866.42	0.616391	63.8338	0
	High	NIIIQNIKIEEINPK	2	1	1	Monilinia__069050		0	0	0.03419	5.05264	2	1779.04	-0.627726	56.6933	1
	High	YEPNAPSASVTYDNAGVLGISVASDK	1	1	1	Monilinia__069050		0	0	0.06981	5.0416	3	2625.27	1.90916	61.5243	0
	High	QHIVLGTLASNR	1	1	1	Monilinia__069050		0	0	0.07783	3.06324	2	1308.74	-0.639504	41.986	0
	High	VTISNHYLDGR	4	1	1	Monilinia__069050		0	0.004	0.3072	3.46367	2	1274.65	1.56367	41.5933	0
Monilinia__082040	Monilinia__082040	34.5078	9.93	1	5	5	8	876	90.8794	4.99561
	A2	Sequence	# PSMs	# Proteins	# Protein Groups	Protein Group Accessions	Modifications	ΔCn	q-Value	PEP	XCorr	Charge	MH+ [Da]	ΔM [ppm]	RT [min]	# Missed Cleavages
	High	IAIVDSGIDYTLPALGGGFGPGYK	2	1	1	Monilinia__082040		0	0	0.005704	6.74173	2	2381.24	0.498284	74.7812	0
	High	LGIPITmYATNSWATAYAR	3	1	1	Monilinia__082040	M7(Oxidation)	0	0	0.04217	5.10269	2	2116.06	2.42475	69.1332	0
	High	LNAAQVPIYSGFVK	1	1	1	Monilinia__082040		0	0	0.02401	4.40179	2	1506.83	0.836171	60.6427	0
	High	DVTSVGAVENTHLPQVLNR	1	1	1	Monilinia__082040		0	0	0.03099	2.46502	3	2049.07	0.918775	55.1615	0
	High	AVGSVPLFPQK	1	1	1	Monilinia__082040		0	0.006	0.308	3.16872	2	1142.66	-0.724489	51.8181	0
Monilinia__042050	Monilinia__042050	33.213	12.46	1	5	5	7	594	62.422	4.93213
	A2	Sequence	# PSMs	# Proteins	# Protein Groups	Protein Group Accessions	Modifications	ΔCn	q-Value	PEP	XCorr	Charge	MH+ [Da]	ΔM [ppm]	RT [min]	# Missed Cleavages
	High	GFPDISAHSLTPDYEVVTFGQK	2	1	1	Monilinia__042050		0	0	0.0173	5.82584	3	2408.18	-0.247732	65.5992	0
	High	TAWYQEDAVNEYLSK	2	1	1	Monilinia__042050		0	0	0.04416	4.84612	2	1816.84	0.359876	62.864	0
	High	AGKPVLGFINPLLYK	1	1	1	Monilinia__042050		0	0	0.04327	4.65149	3	1629.97	-0.29948	65.2945	0
	High	VcNLIGILGIR	1	1	1	Monilinia__042050	C2(Carbamidomethyl)	0	0	0.08886	3.84124	2	1227.72	-0.468256	70.9693	0
	High	DGSGGFSSYFR	1	1	1	Monilinia__042050		0	0	0.1081	3.78847	2	1179.51	-0.356239	58.0398	0
Monilinia__005990	Monilinia__005990	32.9793	14.36	1	4	4	7	376	40.1154	4.52588
	A2	Sequence	# PSMs	# Proteins	# Protein Groups	Protein Group Accessions	Modifications	ΔCn	q-Value	PEP	XCorr	Charge	MH+ [Da]	ΔM [ppm]	RT [min]	# Missed Cleavages
	High	IEILPDGTPVGASEVVVDNVPR	4	1	1	Monilinia__005990		0	0	0.008707	5.88918	2	2276.21	0.556146	65.0998	0
	High	ISTTDATYSALLSDPK	1	1	1	Monilinia__005990		0	0	0.03882	4.78987	2	1682.85	-0.910328	55.9469	0
	High	ADDFVFK	1	1	1	Monilinia__005990		0	0.002	0.2079	3.24851	2	841.409	-0.346157	49.7695	0
	High	TSGINSIWK	1	1	1	Monilinia__005990		0	0.003	0.2284	2.96733	2	1005.54	-0.229618	50.3613	0
Monilinia__072080	Monilinia__072080	32.1169	7.58	1	3	3	7	567	64.6388	5.16064
	A2	Sequence	# PSMs	# Proteins	# Protein Groups	Protein Group Accessions	Modifications	ΔCn	q-Value	PEP	XCorr	Charge	MH+ [Da]	ΔM [ppm]	RT [min]	# Missed Cleavages
	High	FLTTEQALmDEVYFAR	2	1	1	Monilinia__072080	M9(Oxidation)	0	0	0.007145	6.10653	3	1949.93	-0.999415	68.374	0
	High	FLTTEQALMDEVYFAR	2	1	1	Monilinia__072080		0	0	0.07828	4.782	3	1933.94	1.3179	73.8803	0
	High	YYGESIPTPDFSTENLR	2	1	1	Monilinia__072080		0	0	0.02745	4.57836	3	1988.92	-0.579106	61.5939	0
	High	YGGFSLSYPR	1	1	1	Monilinia__072080		0	0	0.04268	3.8263	2	1146.56	0.148006	55.7501	0
Monilinia__039580	Monilinia__039580	32.0008	17.62	1	6	6	7	579	61.2135	5.33838
	A2	Sequence	# PSMs	# Proteins	# Protein Groups	Protein Group Accessions	Modifications	ΔCn	q-Value	PEP	XCorr	Charge	MH+ [Da]	ΔM [ppm]	RT [min]	# Missed Cleavages
	High	TLLLEGGGLSYGVTGGDLDSR	1	1	1	Monilinia__039580		0	0	0.002489	6.68727	2	2080.06	-0.273031	65.2795	0
	High	LYATQPSTDLTSQDGIR	1	1	1	Monilinia__039580		0	0	0.02211	5.19695	2	1865.92	-0.203501	48.6794	0
	High	FIYDIFQGLPAAGLTPK	1	1	1	Monilinia__039580		0	0	0.05467	4.87277	2	1851	-0.92692	78.0556	0
	High	NIHVVDASILAPVTVNPQFAVmAAAER	1	1	1	Monilinia__039580	M22(Oxidation)	0	0	0.08307	4.7984	3	2849.49	-2.08379	67.231	0
	High	YLQSGYYAAR	2	1	1	Monilinia__039580		0	0	0.09336	3.62393	2	1191.58	0.273706	41.1387	0
	High	SNFHLQSGVR	1	1	1	Monilinia__039580		0	0.002	0.1923	3.62551	2	1144.59	-0.283493	35.8893	0
Monilinia__061780	Monilinia__061780	31.1595	24.54	1	6	6	7	379	39.292	4.88135
	A2	Sequence	# PSMs	# Proteins	# Protein Groups	Protein Group Accessions	Modifications	ΔCn	q-Value	PEP	XCorr	Charge	MH+ [Da]	ΔM [ppm]	RT [min]	# Missed Cleavages
	High	AVEQGNLGALISNTPYFFYPPVEPTGK	1	1	1	Monilinia__061780		0	0	0.02392	6.58593	3	2909.47	-1.07719	78.2615	0
	High	APFGEVPLSDISSDTATHIASGYLNPQK	2	1	1	Monilinia__061780		0	0	0.02127	5.73063	3	2915.44	-2.33322	67.6641	0
	High	GALVVLNDRIVSAYYVTK	1	1	1	Monilinia__061780		0	0.002	0.2084	3.88061	3	1981.11	-0.725159	61.8665	1
	High	FNIPVVQSTR	1	1	1	Monilinia__061780		0	0.002	0.1959	2.89233	2	1160.64	-1.07052	52.6935	0
	High	TNANTmDTFK	1	1	1	Monilinia__061780	M6(Oxidation)	0	0.004	0.2654	3.20353	2	1158.51	-0.46223	29.4233	0
	High	GALVVLNDR	1	1	1	Monilinia__061780		0	0.004	0.2863	3.19843	2	956.551	-1.20768	46.4017	0
Monilinia__082980	Monilinia__082980	30.6766	14.25	1	7	7	7	772	83.6017	4.99561
	A2	Sequence	# PSMs	# Proteins	# Protein Groups	Protein Group Accessions	Modifications	ΔCn	q-Value	PEP	XCorr	Charge	MH+ [Da]	ΔM [ppm]	RT [min]	# Missed Cleavages
	High	ALVAAGATPGGYFAAGGR	1	1	1	Monilinia__082980		0	0	0.03469	5.05021	2	1606.83	-0.560126	54.0654	0
	High	DAILPDNLNDGLPAQYVVEEADcK	1	1	1	Monilinia__082980	C23(Carbamidomethyl)	0	0	0.03877	4.94549	3	2659.25	-1.9298	69.6613	0
	High	SLVSISSDGVEVPK	1	1	1	Monilinia__082980		0	0	0.02496	4.86651	2	1416.76	-0.184365	54.2227	0
	High	SIAFGGRPSSGAIQAVGGIK	1	1	1	Monilinia__082980		0	0	0.1082	4.65562	2	1873.03	-0.733433	50.5848	0
	High	IYIYEDIISAPK	1	1	1	Monilinia__082980		0	0	0.06	4.0783	2	1424.77	0.726276	63.0318	0
	High	QLFPQIVQDGNSK	1	1	1	Monilinia__082980		0	0	0.1096	4.0236	2	1473.77	-0.649317	55.3344	0
	High	STAASINLR	1	1	1	Monilinia__082980		0	0.006	0.3291	3.05688	2	932.516	0.422213	37.5328	0
Monilinia__077490	Monilinia__077490	30.5584	8.59	1	3	3	8	256	26.3768	4.79248
	A2	Sequence	# PSMs	# Proteins	# Protein Groups	Protein Group Accessions	Modifications	ΔCn	q-Value	PEP	XCorr	Charge	MH+ [Da]	ΔM [ppm]	RT [min]	# Missed Cleavages
	High	VTVTATSKTAGSAIVENLTK	1	1	1	Monilinia__077490		0	0	0.1085	4.77627	3	1991.1	-2.56359	51.1914	1
	High	TAGSAIVENLTKGK	2	1	1	Monilinia__077490		0	0	0.05188	4.59843	2	1388.78	0.542048	47.1933	1
	High	TAGSAIVENLTK	5	1	1	Monilinia__077490		0	0	0.07923	4.26639	2	1203.66	-0.299859	49.5638	0
Monilinia__015060	Monilinia__015060	30.0342	18.76	1	6	6	7	437	43.142	4.75439
	A2	Sequence	# PSMs	# Proteins	# Protein Groups	Protein Group Accessions	Modifications	ΔCn	q-Value	PEP	XCorr	Charge	MH+ [Da]	ΔM [ppm]	RT [min]	# Missed Cleavages
	High	SLFNVALAATQSATGK	2	1	1	Monilinia__015060		0	0	0.05086	5.18588	2	1578.85	-0.922022	67.6606	0
	High	SQADFQDAFEAAK	1	1	1	Monilinia__015060		0	0	0.02282	4.69908	2	1427.64	-0.837448	53.2265	0
	High	AGYGANPDELVNYIK	1	1	1	Monilinia__015060		0	0	0.0588	4.58741	2	1623.8	0.492869	61.6374	0
	High	QAISQYGDAFTSR	1	1	1	Monilinia__015060		0	0	0.04261	4.45713	2	1443.69	0.0815038	48.7402	0
	High	VVGISVGSEDLYR	1	1	1	Monilinia__015060		0	0	0.1221	3.55129	2	1393.73	0.6964	54.4891	0
	High	SLVGTSGFTSAR	1	1	1	Monilinia__015060		0	0	0.1101	3.53967	2	1182.61	-0.52082	45.8832	0
Monilinia__050850	Monilinia__050850	29.8328	9.12	1	5	5	6	669	72.9049	5.78271
	A2	Sequence	# PSMs	# Proteins	# Protein Groups	Protein Group Accessions	Modifications	ΔCn	q-Value	PEP	XCorr	Charge	MH+ [Da]	ΔM [ppm]	RT [min]	# Missed Cleavages
	High	QcGIYKPTNVISASYGQAEADLPIAYTK	2	1	1	Monilinia__050850	C2(Carbamidomethyl)	0	0	0.008757	7.20911	3	3058.52	-0.810715	63.1147	0
	High	IGRGYPDISANGAEFR	1	1	1	Monilinia__050850		0	0	0.03498	5.23208	3	1722.85	-1.21739	48.341	1
	High	GPIGFVNPTLYK	1	1	1	Monilinia__050850		0	0	0.05674	4.18023	2	1305.72	0.140316	59.2529	0
	High	LAIGKGPIGFVNPTLYK	1	1	1	Monilinia__050850		0	0	0.09792	3.62686	3	1788.04	-0.20315	61.0575	1
	High	GYPDISANGAEFR	1	1	1	Monilinia__050850		0	0.002	0.1907	3.11906	2	1396.65	-0.53428	51.3406	0
Monilinia__087200	Monilinia__087200	29.7254	31.19	1	6	6	7	295	31.8884	4.60205
	A2	Sequence	# PSMs	# Proteins	# Protein Groups	Protein Group Accessions	Modifications	ΔCn	q-Value	PEP	XCorr	Charge	MH+ [Da]	ΔM [ppm]	RT [min]	# Missed Cleavages
	High	GDTTASVLAQQIYDVR	2	1	1	Monilinia__087200		0	0	0.009592	5.39202	2	1736.88	-0.225839	62.482	0
	High	VYASSDcNTINTVVPAAIATGGK	1	1	1	Monilinia__087200	C7(Carbamidomethyl)	0	0	0.02572	4.93767	2	2309.14	0.232852	56.7115	0
	High	AVASVANAQTYWK	1	1	1	Monilinia__087200		0	0	0.04063	4.46855	2	1408.72	0.332506	50.3441	0
	High	GmLSTVSGYSTDK	1	1	1	Monilinia__087200	M2(Oxidation)	0	0.002	0.1373	3.67567	2	1361.63	1.7309	39.2712	0
	High	TQADWENDFR	1	1	1	Monilinia__087200		0	0.002	0.1674	3.45563	2	1281.55	-1.92473	52.4641	0
	High	VLVGVWAEDAAHYEAEK	1	1	1	Monilinia__087200		0	0.003	0.2227	2.72325	3	1886.93	0.187495	59.5251	0
Monilinia__004810	Monilinia__004810	29.0863	18.96	1	6	6	7	480	52.408	5.14795
	A2	Sequence	# PSMs	# Proteins	# Protein Groups	Protein Group Accessions	Modifications	ΔCn	q-Value	PEP	XCorr	Charge	MH+ [Da]	ΔM [ppm]	RT [min]	# Missed Cleavages
	High	TYVNFAHGDETNANVYSPENVHR	2	1	1	Monilinia__004810		0	0	0.003382	7.09445	3	2634.19	-2.09665	46.37	0
	High	GAGPNFGIVTSAVmK	1	1	1	Monilinia__004810	M14(Oxidation)	0	0	0.06439	4.60694	2	1464.75	0.0124341	54.6264	0
	High	FNAAVIPWYSDAR	1	1	1	Monilinia__004810		0	0	0.0489	4.25066	2	1509.75	1.88049	64.6688	0
	High	APSPGTIVNVATEK	1	1	1	Monilinia__004810		0	0	0.09532	4.00107	2	1383.75	0.499697	47.7238	0
	High	SVDQLPESR	1	1	1	Monilinia__004810		0	0.003	0.2247	3.02044	2	1030.52	-1.19065	35.1658	0
	High	QYYDPDNVFNHWFNIKP	1	1	1	Monilinia__004810		0	0.006	0.3277	2.30129	3	2197.02	4.42025	73.4438	0
Monilinia__024770	Monilinia__024770	28.8974	26.61	1	6	6	6	342	35.9961	5.33838
	A2	Sequence	# PSMs	# Proteins	# Protein Groups	Protein Group Accessions	Modifications	ΔCn	q-Value	PEP	XCorr	Charge	MH+ [Da]	ΔM [ppm]	RT [min]	# Missed Cleavages
	High	TFGEIVAAAGGTTDFYK	1	1	1	Monilinia__024770		0	0	0.02628	5.73669	2	1747.85	-1.47462	64.6218	0
	High	FVNTQSEAITVNIWNK	1	1	1	Monilinia__024770		0	0	0.04363	5.32736	2	1863.96	-1.37677	61.3169	0
	High	TTFSGSYDTTWGEAQFR	1	1	1	Monilinia__024770		0	0	0.00807	5.2509	2	1953.86	0.606556	59.6861	0
	High	VGPDmQPLSGSALAPK	1	1	1	Monilinia__024770	M5(Oxidation)	0	0	0.0148	4.68162	2	1583.81	-0.465125	46.3163	0
	High	ADASASYSYTAK	1	1	1	Monilinia__024770		0	0	0.04962	4.01015	2	1234.56	-2.18337	34.3947	0
	High	GNYGSPYGSNVIK	1	1	1	Monilinia__024770		0	0	0.05851	3.89066	2	1355.66	0.0471475	43.5946	0
Monilinia__046830	Monilinia__046830	26.787	13.25	1	5	5	6	687	73.349	6.39209
	A2	Sequence	# PSMs	# Proteins	# Protein Groups	Protein Group Accessions	Modifications	ΔCn	q-Value	PEP	XCorr	Charge	MH+ [Da]	ΔM [ppm]	RT [min]	# Missed Cleavages
	High	EYWLNIQDGmASPDGFSR	2	1	1	Monilinia__046830	M10(Oxidation)	0	0	0.02843	5.16172	2	2101.93	1.06348	64.1972	0
	High	ASEIPAILDSSALGNTcAK	1	1	1	Monilinia__046830	C17(Carbamidomethyl)	0	0	0.02267	5.13088	2	1917.95	-4.86294	61.8464	0
	High	WNSNAIHQEDSGV	1	1	1	Monilinia__046830		0	0	0.05887	5.06026	2	1456.65	-0.00830654	43.2444	0
	High	SIPQAScSENANPNNIK	1	1	1	Monilinia__046830	C7(Carbamidomethyl)	0	0	0.08646	3.95813	2	1843.87	3.0583	37.7781	0
	High	TVSSATLSPEEAVTVAQNSNHLFR	1	1	1	Monilinia__046830		0	0.002	0.2026	3.45859	3	2558.28	-0.875007	62.8325	0
Monilinia__016080	Monilinia__016080	26.6784	14.31	1	4	4	5	510	54.078	5.45264
	A2	Sequence	# PSMs	# Proteins	# Protein Groups	Protein Group Accessions	Modifications	ΔCn	q-Value	PEP	XCorr	Charge	MH+ [Da]	ΔM [ppm]	RT [min]	# Missed Cleavages
	High	SHmAYPSTVmSGDcPEGFDTR	1	1	1	Monilinia__016080	M3(Oxidation); M10(Oxidation); C14(Carbamidomethyl)	0	0	0.007286	6.09152	3	2376.95	0.45033	42.6702	0
	High	QAALGFNcLNYAATPEASLYR	1	1	1	Monilinia__016080	C8(Carbamidomethyl)	0	0	0.005592	5.89545	2	2330.13	0.884321	65.3795	0
	High	LPSLFYETIWNTAAYK	2	1	1	Monilinia__016080		0	0	0.04705	5.00742	2	1916.98	-2.24735	77.673	0
	High	SNWNVAPYNTQDFLR	1	1	1	Monilinia__016080		0	0	0.05824	4.91336	2	1824.87	0.172899	63.3322	0
Monilinia__063770	Monilinia__063770	25.1423	17.5	1	7	7	7	537	57.3019	4.85596
	A2	Sequence	# PSMs	# Proteins	# Protein Groups	Protein Group Accessions	Modifications	ΔCn	q-Value	PEP	XCorr	Charge	MH+ [Da]	ΔM [ppm]	RT [min]	# Missed Cleavages
	High	SLLcSAGVVQGFDER	1	1	1	Monilinia__063770	C4(Carbamidomethyl)	0	0	0.0225	4.57402	2	1637.8	0.490175	58.7386	0
	High	TGQALPSEcAAcFEK	1	1	1	Monilinia__063770	C9(Carbamidomethyl); C12(Carbamidomethyl)	0	0	0.01944	4.57254	2	1668.73	-1.13083	46.5329	0
	High	TNSGFGTSELPTIALTHSGGGYR	1	1	1	Monilinia__063770		0	0	0.03722	4.28394	3	2323.13	-2.29413	57.5219	0
	High	mPVIPSVETFISK	1	1	1	Monilinia__063770	M1(Oxidation)	0	0.002	0.1676	3.78008	2	1463.78	1.10833	64.1222	0
	High	KAVADVALK	1	1	1	Monilinia__063770		0	0.002	0.1998	3.61172	2	914.567	-0.264907	31.0164	1
	High	IVAELLEK	1	1	1	Monilinia__063770		0	0.004	0.2921	2.07874	2	914.556	0.279411	48.6827	0
	High	ATFFGcGDSSK	1	1	1	Monilinia__063770	C6(Carbamidomethyl)	0	0.006	0.3391	2.24127	2	1176.5	-2.16553	44.5067	0
Monilinia__032180	Monilinia__032180	24.4212	15.43	1	6	6	7	460	49.9521	9.0708
	A2	Sequence	# PSMs	# Proteins	# Protein Groups	Protein Group Accessions	Modifications	ΔCn	q-Value	PEP	XCorr	Charge	MH+ [Da]	ΔM [ppm]	RT [min]	# Missed Cleavages
	High	EHALLAYTLGVK	2	1	1	Monilinia__032180		0	0	0.04028	4.83937	3	1314.74	-0.154089	54.0254	0
	High	AGmVVTFAPAGVTTEVK	1	1	1	Monilinia__032180	M3(Oxidation)	0	0	0.1211	3.99471	2	1693.88	0.184239	53.886	0
	High	YYVTVIDAPGHR	1	1	1	Monilinia__032180		0	0	0.05279	3.1427	3	1390.71	0.42996	46.1512	0
	High	STTTGHLIYK	1	1	1	Monilinia__032180		0	0.002	0.1615	3.32994	2	1120.6	0.0515296	32.4611	0
	High	IGGIGTVPVGR	1	1	1	Monilinia__032180		0	0.003	0.23	2.54735	2	1025.61	-0.232398	45.0022	0
	High	QTVAVGVIK	1	1	1	Monilinia__032180		0	0.004	0.2995	3.13752	2	914.567	0.213183	40.2168	0
Monilinia__027670	Monilinia__027670	24.3128	9.93	1	5	5	6	554	59.8484	9.18799
	A2	Sequence	# PSMs	# Proteins	# Protein Groups	Protein Group Accessions	Modifications	ΔCn	q-Value	PEP	XCorr	Charge	MH+ [Da]	ΔM [ppm]	RT [min]	# Missed Cleavages
	High	IRGVQEESGLAETGR	2	1	1	Monilinia__027670		0	0	0.01229	5.11125	3	1601.82	-0.271967	37.3274	1
	High	GVQEESGLAETGR	1	1	1	Monilinia__027670		0	0	0.1221	4.37656	2	1332.64	-0.72201	36.7636	0
	High	SVDAmVPIGR	1	1	1	Monilinia__027670	M5(Oxidation)	0	0.002	0.1357	3.42017	2	1060.54	-0.849532	40.272	0
	High	VLSVGDGIAR	1	1	1	Monilinia__027670		0	0.002	0.1745	2.98378	2	986.563	-0.00654308	43.8745	0
	High	VHGmSNVQAEELVEFASGVK	1	1	1	Monilinia__027670	M4(Oxidation)	0	0.003	0.2307	4.45422	3	2147.05	3.04225	60.5382	0
Monilinia__037310	Monilinia__037310	22.6993	17.53	1	4	4	5	348	38.1121	5.08447
	A2	Sequence	# PSMs	# Proteins	# Protein Groups	Protein Group Accessions	Modifications	ΔCn	q-Value	PEP	XCorr	Charge	MH+ [Da]	ΔM [ppm]	RT [min]	# Missed Cleavages
	High	LYAVNANAPLIFSSVGNVR	2	1	1	Monilinia__037310		0	0	0.0122	5.89635	2	2005.08	-2.02195	67.7775	0
	High	TDGVLYmAQSLISPEGEAILIR	1	1	1	Monilinia__037310	M7(Oxidation)	0	0	0.0107	5.63137	3	2392.24	0.356262	73.44	0
	High	VEGNLVPR	1	1	1	Monilinia__037310		0	0.002	0.176	3.12298	2	883.5	0.183541	37.0459	0
	High	GIWSDGTPSEIK	1	1	1	Monilinia__037310		0	0.008	0.356	3.34863	2	1289.64	-1.62206	50.9307	0
Monilinia__048010	Monilinia__048010	22.5926	8	1	5	5	6	925	101.181	7.02002
	A2	Sequence	# PSMs	# Proteins	# Protein Groups	Protein Group Accessions	Modifications	ΔCn	q-Value	PEP	XCorr	Charge	MH+ [Da]	ΔM [ppm]	RT [min]	# Missed Cleavages
	High	NYEYSLGADQLSR	1	1	1	Monilinia__048010		0	0	0.09929	4.11682	2	1515.71	-1.37325	50.9887	0
	High	FGQQELINSGIK	1	1	1	Monilinia__048010		0	0	0.07243	3.93328	2	1333.71	0.462034	49.5168	0
	High	ENTEGEYSGIEHVVVDGVVQSIK	2	1	1	Monilinia__048010		0	0	0.07561	3.66482	3	2488.22	-0.556654	68.2777	0
	High	IETAIFDVLAEGK	1	1	1	Monilinia__048010		0	0.002	0.1531	4.19502	2	1405.75	-2.79973	69.5469	0
	High	YKPLASNITPFIR	1	1	1	Monilinia__048010		0	0.002	0.1526	3.40552	3	1519.86	0.590212	55.6372	0
Monilinia__016380	Monilinia__016380	22.3694	13.26	1	6	6	6	528	56.1704	6.25244
	A2	Sequence	# PSMs	# Proteins	# Protein Groups	Protein Group Accessions	Modifications	ΔCn	q-Value	PEP	XCorr	Charge	MH+ [Da]	ΔM [ppm]	RT [min]	# Missed Cleavages
	High	TIQAEVLAAYPVGK	1	1	1	Monilinia__016380		0	0	0.0373	4.6149	2	1459.82	1.02266	58.9169	0
	High	SFIEHSGLSFKPVVDDITR	1	1	1	Monilinia__016380		0	0	0.04866	3.26389	4	2147.11	0.0851032	58.7521	0
	High	TNVFGFPNSPEIPKTEQNLGLLDQR	1	1	1	Monilinia__016380		0	0	0.1143	3.15967	3	2814.44	0.571862	66.4817	1
	High	TNVFGFPNSPEIPK	1	1	1	Monilinia__016380		0	0.002	0.1861	4.09123	2	1546.79	1.81212	62.5043	0
	High	AAImQSGQDTIR	1	1	1	Monilinia__016380	M4(Oxidation)	0	0.002	0.2095	3.56416	2	1306.64	-0.210516	32.8771	0
	High	TEQNLGLLDQR	1	1	1	Monilinia__016380		0	0.003	0.2268	3.67553	2	1286.67	-0.37314	48.4645	0
Monilinia__036690	Monilinia__036690	20.8909	8.25	1	3	3	4	618	67.1716	5.50342
	A2	Sequence	# PSMs	# Proteins	# Protein Groups	Protein Group Accessions	Modifications	ΔCn	q-Value	PEP	XCorr	Charge	MH+ [Da]	ΔM [ppm]	RT [min]	# Missed Cleavages
	High	IINEPTAAAIAYGLGAGK	1	1	1	Monilinia__036690		0	0	0.02176	6.17041	2	1729.95	-1.19347	63.1655	0
	High	TFTTVADNQQTVQFPVFQGER	2	1	1	Monilinia__036690		0	0	0.03804	5.49898	3	2413.17	-3.15428	63.9806	0
	High	DAGAIAGLNVLR	1	1	1	Monilinia__036690		0	0	0.03663	3.93038	2	1169.66	-0.649618	59.4501	0
Monilinia__074110	Monilinia__074110	20.664	16.02	1	6	6	6	543	60.4879	4.98291
	A2	Sequence	# PSMs	# Proteins	# Protein Groups	Protein Group Accessions	Modifications	ΔCn	q-Value	PEP	XCorr	Charge	MH+ [Da]	ΔM [ppm]	RT [min]	# Missed Cleavages
	High	TSGVSSQFRPGGELQSTAQHPVQIIPGGFHcSDLR	1	1	1	Monilinia__074110	C31(Carbamidomethyl)	0	0	0.07322	4.55399	4	3750.84	0.92289	54.9887	0
	High	LIWTNGQYDPWR	1	1	1	Monilinia__074110		0	0	0.08122	3.51714	2	1548.76	-1.2574	65.4009	0
	High	GATVTSVNEYTK	1	1	1	Monilinia__074110		0	0.002	0.1343	3.84909	2	1269.63	1.03112	38.2965	0
	High	QAIADFVYFAK	1	1	1	Monilinia__074110		0	0.002	0.1765	3.35878	2	1272.66	0.614645	64.4439	0
	High	LVNSEYWQR	1	1	1	Monilinia__074110		0	0.002	0.1619	3.28495	2	1194.59	0.737283	46.092	0
	High	DKPTIVSR	1	1	1	Monilinia__074110		0	0.004	0.3014	2.10007	2	915.526	0.148811	26.6326	0
Monilinia__015280	Monilinia__015280	20.2356	16.35	1	4	4	5	367	40.6953	5.45264
	A2	Sequence	# PSMs	# Proteins	# Protein Groups	Protein Group Accessions	Modifications	ΔCn	q-Value	PEP	XCorr	Charge	MH+ [Da]	ΔM [ppm]	RT [min]	# Missed Cleavages
	High	LIVASGGDAGVQGSGVR	1	1	1	Monilinia__015280		0	0	0.03912	5.47962	2	1542.83	2.13149	41.8965	0
	High	LFLAWITSDDYQK	2	1	1	Monilinia__015280		0	0	0.03985	4.43023	2	1599.81	-0.104963	73.0416	0
	High	GTATPGFVIR	1	1	1	Monilinia__015280		0	0.003	0.2232	3.28546	2	1018.57	0.219527	47.7128	0
	High	LQYETTLGSAQGVSPLELYP	1	1	1	Monilinia__015280		0	0.003	0.2212	3.0577	2	2166.09	-1.3886	75.1838	0
Monilinia__038590	Monilinia__038590	20.1742	17.3	1	4	4	4	445	46.5424	4.53857
	A2	Sequence	# PSMs	# Proteins	# Protein Groups	Protein Group Accessions	Modifications	ΔCn	q-Value	PEP	XCorr	Charge	MH+ [Da]	ΔM [ppm]	RT [min]	# Missed Cleavages
	High	VIEYITTAGAHAVLDAQNFGR	1	1	1	Monilinia__038590		0	0	0.002588	5.84051	3	2246.16	1.99565	62.9834	0
	High	GIIGEYAGGVNADcESAVK	1	1	1	Monilinia__038590	C14(Carbamidomethyl)	0	0	0.02168	5.62842	2	1909.9	0.537739	52.0397	0
	High	mAQSSmTATLDATYLASYKK	1	1	1	Monilinia__038590	M1(Oxidation); M6(Oxidation)	0	0	0.07697	5.01427	3	2213.04	-1.56678	49.2376	1
	High	YKGSVFTSTSDFGTFWK	1	1	1	Monilinia__038590		0	0.003	0.2224	3.69102	3	1957.93	-1.92339	64.5016	1
Monilinia__040650	Monilinia__040650	19.5188	7.91	1	4	4	5	632	68.5283	6.41748
	A2	Sequence	# PSMs	# Proteins	# Protein Groups	Protein Group Accessions	Modifications	ΔCn	q-Value	PEP	XCorr	Charge	MH+ [Da]	ΔM [ppm]	RT [min]	# Missed Cleavages
	High	GWDPATGFGTPNFPELLK	2	1	1	Monilinia__040650		0	0	0.02626	4.77335	2	1946.96	-0.262102	74.8399	0
	High	VcEQLAQLGAR	1	1	1	Monilinia__040650	C2(Carbamidomethyl)	0	0	0.1103	4.23913	2	1244.64	-0.487281	45.2783	0
	High	RVcEQLAQLGAR	1	1	1	Monilinia__040650	C3(Carbamidomethyl)	0	0.003	0.2258	2.97838	2	1400.74	-0.291368	41.4785	1
	High	FFEPEVAAYRPTGIDPIDGK	1	1	1	Monilinia__040650		0	0.007	0.3505	2.77337	3	2222.11	-1.44321	60.98	0
Monilinia__072990	Monilinia__072990	18.526	24.52	3	3	3	5	155	17.7605	9.72998
	A2	Sequence	# PSMs	# Proteins	# Protein Groups	Protein Group Accessions	Modifications	ΔCn	q-Value	PEP	XCorr	Charge	MH+ [Da]	ΔM [ppm]	RT [min]	# Missed Cleavages
	High	TITLEVESSDTIDNVK	1	3	1	Monilinia__072990		0	0	0.03636	5.22738	2	1763.89	0.64978	55.0441	0
	High	IQDKEGIPPDQQR	3	3	1	Monilinia__072990		0	0.002	0.2078	3.78748	3	1523.78	-0.284737	29.5614	1
	High	ESTLHLVLR	1	3	1	Monilinia__072990		0	0.002	0.2055	3.33816	2	1067.62	-0.719904	46.6823	0
Monilinia__067090	Monilinia__067090	18.353	7.83	1	4	4	4	702	79.5227	4.94482
	A2	Sequence	# PSMs	# Proteins	# Protein Groups	Protein Group Accessions	Modifications	ΔCn	q-Value	PEP	XCorr	Charge	MH+ [Da]	ΔM [ppm]	RT [min]	# Missed Cleavages
	High	NPSDITAEEYGSFYK	1	1	1	Monilinia__067090		0	0	0.01435	5.32438	2	1720.77	0.181338	55.1938	0
	High	GVVDSEDLPLNLSR	1	1	1	Monilinia__067090		0	0	0.0311	4.935	2	1513.79	-0.355038	58.4128	0
	High	SGDDATSLSDYVTR	1	1	1	Monilinia__067090		0	0	0.08434	4.5954	2	1486.67	-0.386529	51.049	0
	High	ADLVNNLGTIAR	1	1	1	Monilinia__067090		0	0	0.05933	3.49824	2	1256.7	-0.148851	53.4442	0
Monilinia__080580	Monilinia__080580	18.2635	18.21	1	5	5	5	313	33.9497	9.83252
	A2	Sequence	# PSMs	# Proteins	# Protein Groups	Protein Group Accessions	Modifications	ΔCn	q-Value	PEP	XCorr	Charge	MH+ [Da]	ΔM [ppm]	RT [min]	# Missed Cleavages
	High	TTAQEGVASLWR	1	1	1	Monilinia__080580		0	0	0.08624	4.4058	2	1318.68	0.219362	55.959	0
	High	TLASDGIAGLYR	1	1	1	Monilinia__080580		0	0	0.0711	4.16104	2	1236.66	-0.854836	55.7975	0
	High	YFPTQALNFAFR	1	1	1	Monilinia__080580		0	0	0.1072	3.48408	2	1474.75	-0.80127	70.8502	0
	High	GFGPSVAGIVVYR	1	1	1	Monilinia__080580		0	0.002	0.1354	3.94309	2	1321.73	0.280594	60.8907	0
	High	GNTANVIR	1	1	1	Monilinia__080580		0	0.004	0.2956	2.26945	2	844.464	0.105802	27.7244	0
Monilinia__034800	Monilinia__034800	18.0424	6.63	1	2	2	3	649	70.0083	5.10986
	A2	Sequence	# PSMs	# Proteins	# Protein Groups	Protein Group Accessions	Modifications	ΔCn	q-Value	PEP	XCorr	Charge	MH+ [Da]	ΔM [ppm]	RT [min]	# Missed Cleavages
	High	IITGTSHGVLQTSPLSTcNTQITPAcLR	2	1	1	Monilinia__034800	C18(Carbamidomethyl); C26(Carbamidomethyl)	0	0	0.004932	7.1688	3	3026.55	3.61339	55.9121	0
	High	GWDPVTGLGTPNYPK	1	1	1	Monilinia__034800		0	0	0.02463	4.57728	2	1601.79	-0.962781	59.3755	0
Monilinia__013910	Monilinia__013910	17.6936	9.55	1	3	5	5	670	73.2924	5.021
	A2	Sequence	# PSMs	# Proteins	# Protein Groups	Protein Group Accessions	Modifications	ΔCn	q-Value	PEP	XCorr	Charge	MH+ [Da]	ΔM [ppm]	RT [min]	# Missed Cleavages
	High	IEIEAFHSGNDFSETLTR	1	1	1	Monilinia__013910		0	0	0.07695	4.42329	3	2065.98	-1.40459	57.8541	0
	High	DAGIIAGLNVLR	1	2	2	Monilinia__086780;Monilinia__013910		0	0	0.04718	3.91476	2	1211.71	-1.09194	67.3958	0
	High	QATKDAGIIAGLNVLR	1	2	2	Monilinia__013910;Monilinia__086780		0	0.004	0.2541	3.12817	3	1639.95	0.70622	58.077	1
	High	TVTHAVVTVPAYFNDNQR	1	1	1	Monilinia__013910		0	0.004	0.2667	2.7074	3	2032.02	-1.76129	51.6303	0
	High	VQELIEEYFGGK	1	1	1	Monilinia__013910		0	0.006	0.3146	3.51998	2	1411.71	-0.645349	64.5583	0
Monilinia__059500	Monilinia__059500	17.5099	38.97	1	2	2	3	136	14.2408	4.58936
	A2	Sequence	# PSMs	# Proteins	# Protein Groups	Protein Group Accessions	Modifications	ΔCn	q-Value	PEP	XCorr	Charge	MH+ [Da]	ΔM [ppm]	RT [min]	# Missed Cleavages
	High	GVTDcSGAVSQTYDLGVAEEGEQGTGTcVATGVmDGGR	2	1	1	Monilinia__059500	C5(Carbamidomethyl); C28(Carbamidomethyl); M34(Oxidation)	0	0	0.003382	6.75187	3	3807.63	-0.801394	57.0914	0
	High	LDYYQGTSLPScGIK	1	1	1	Monilinia__059500	C12(Carbamidomethyl)	0	0	0.04424	4.3719	2	1701.82	0.322125	52.6367	0
Monilinia__082840	Monilinia__082840	16.8846	13.86	1	3	3	4	404	42.527	4.36084
	A2	Sequence	# PSMs	# Proteins	# Protein Groups	Protein Group Accessions	Modifications	ΔCn	q-Value	PEP	XCorr	Charge	MH+ [Da]	ΔM [ppm]	RT [min]	# Missed Cleavages
	High	QYVPDGTPcPGLSYDLGImGLAPSDVSDTTGPNLK	2	1	1	Monilinia__082840	C9(Carbamidomethyl); M19(Oxidation)	0	0	0.04899	5.4428	3	3651.72	0.931946	69.2796	0
	High	GSEGPGGVTPAGK	1	1	1	Monilinia__082840		0	0.002	0.1322	4.01778	2	1113.55	0.405348	28.4632	0
	High	ANLLAQNR	1	1	1	Monilinia__082840		0	0.002	0.1582	2.74263	2	899.506	0.207568	34.8748	0
Monilinia__042570	Monilinia__042570	16.6569	10.38	1	5	5	5	530	59.1042	4.79248
	A2	Sequence	# PSMs	# Proteins	# Protein Groups	Protein Group Accessions	Modifications	ΔCn	q-Value	PEP	XCorr	Charge	MH+ [Da]	ΔM [ppm]	RT [min]	# Missed Cleavages
	High	AQGLGYVQELLAR	1	1	1	Monilinia__042570		0	0	0.03034	4.23454	2	1417.78	1.36451	67.7884	0
	High	FQTTSEDDGVNDER	1	1	1	Monilinia__042570		0	0	0.02386	3.86434	2	1612.67	-0.109527	35.547	0
	High	FQTTSEDDGVNDERFAEK	1	1	1	Monilinia__042570		0	0.002	0.1485	3.21062	3	2087.92	1.60111	41.5569	1
	High	LNHGILPLDTIR	1	1	1	Monilinia__042570		0	0.002	0.1775	2.93459	3	1361.79	0.217402	53.5194	0
	High	FILSHITPFGAR	1	1	1	Monilinia__042570		0	0.006	0.3443	2.41277	3	1358.76	-0.802714	59.5878	0
Monilinia__018720	Monilinia__018720	15.9786	19.05	1	4	4	4	252	26.767	6.59521
	A2	Sequence	# PSMs	# Proteins	# Protein Groups	Protein Group Accessions	Modifications	ΔCn	q-Value	PEP	XCorr	Charge	MH+ [Da]	ΔM [ppm]	RT [min]	# Missed Cleavages
	High	TDLGGEQGELTAEEGAAASLK	1	1	1	Monilinia__018720		0	0	0.0007501	7.16386	2	2046.98	-0.709596	55.4606	0
	High	LTEIAEGSSGR	1	1	1	Monilinia__018720		0	0	0.05498	4.05324	2	1119.56	-0.0793679	33.0234	0
	High	GLGLELTR	1	1	1	Monilinia__018720		0	0.004	0.2979	2.538	2	858.504	-0.0118871	50.0449	0
	High	AFIPLLQK	1	1	1	Monilinia__018720		0	0.004	0.2509	2.22347	2	929.582	-0.213711	59.6721	0
Monilinia__043180	Monilinia__043180	15.7853	18.77	1	4	4	4	341	35.553	8.646
	A2	Sequence	# PSMs	# Proteins	# Protein Groups	Protein Group Accessions	Modifications	ΔCn	q-Value	PEP	XCorr	Charge	MH+ [Da]	ΔM [ppm]	RT [min]	# Missed Cleavages
	High	VTDLALYDIR	1	1	1	Monilinia__043180		0	0	0.06755	4.32714	2	1178.64	-0.692858	57.4476	0
	High	DDLFNTNASIVR	1	1	1	Monilinia__043180		0	0.002	0.1333	4.10339	2	1364.68	-2.19353	56.4169	0
	High	VQFGGDEVVQAK	1	1	1	Monilinia__043180		0	0.002	0.1721	3.61234	2	1276.66	2.76079	43.8905	0
	High	ASQGQAGVVEPTFVDSPLYKDQGVDFFASK	1	1	1	Monilinia__043180		0	0.006	0.3296	3.74239	3	3187.55	-2.12465	67.6458	1
Monilinia__025670	Monilinia__025670	14.6519	13.06	1	3	3	4	314	33.8867	6.52197
	A2	Sequence	# PSMs	# Proteins	# Protein Groups	Protein Group Accessions	Modifications	ΔCn	q-Value	PEP	XCorr	Charge	MH+ [Da]	ΔM [ppm]	RT [min]	# Missed Cleavages
	High	LNWPDAGWTTWDYGPK	2	1	1	Monilinia__025670		0	0	0.04551	4.00257	2	1906.88	-0.473917	72.8541	0
	High	SIVEAAYPGYTGSRPK	1	1	1	Monilinia__025670		0	0	0.03744	3.75135	2	1695.87	1.03337	43.1882	0
	High	cQGTScYSR	1	1	1	Monilinia__025670	C1(Carbamidomethyl); C6(Carbamidomethyl)	0	0.002	0.1318	3.26355	2	1118.44	-0.135043	24.7497	0
Monilinia__048950	Monilinia__048950	14.1507	20.24	1	4	4	5	247	25.903	9.23193
	A2	Sequence	# PSMs	# Proteins	# Protein Groups	Protein Group Accessions	Modifications	ΔCn	q-Value	PEP	XCorr	Charge	MH+ [Da]	ΔM [ppm]	RT [min]	# Missed Cleavages
	High	TGSTIATPTIAGVSWK	1	1	1	Monilinia__048950		0	0	0.05306	3.93649	2	1589.85	-0.141074	58.5613	0
	High	VFSFVASSPVK	1	1	1	Monilinia__048950		0	0.002	0.1629	3.63027	2	1167.64	-0.814569	55.5556	0
	High	NFSGDLNLFLK	1	1	1	Monilinia__048950		0	0.002	0.2017	3.11645	2	1267.67	-1.75925	68.8043	0
	High	SYANAGLNFAHR	2	1	1	Monilinia__048950		0	0.002	0.1848	1.19964	3	1320.64	-0.684525	43.3113	0
Monilinia__065900	Monilinia__065900	14.0747	11.9	2	3	3	4	269	29.97	4.75439
	A2	Sequence	# PSMs	# Proteins	# Protein Groups	Protein Group Accessions	Modifications	ΔCn	q-Value	PEP	XCorr	Charge	MH+ [Da]	ΔM [ppm]	RT [min]	# Missed Cleavages
	High	SVASEDQELSVEER	1	1	1	Monilinia__065900		0	0	0.02595	4.61692	2	1577.73	0.72182	42.3973	0
	High	DSTLImQLLR	2	2	1	Monilinia__065900	M6(Oxidation)	0	0.002	0.157	3.64652	2	1205.65	-0.983379	70.5012	0
	High	NLLSVAYK	1	2	1	Monilinia__065900		0	0.004	0.2873	2.44069	2	907.525	0.398609	50.2223	0
Monilinia__094430	Monilinia__094430	14.0461	24.84	1	2	2	3	157	16.7105	4.91943
	A2	Sequence	# PSMs	# Proteins	# Protein Groups	Protein Group Accessions	Modifications	ΔCn	q-Value	PEP	XCorr	Charge	MH+ [Da]	ΔM [ppm]	RT [min]	# Missed Cleavages
	High	AGINDLNDQIIALLAQR	2	1	1	Monilinia__094430		0	0	0.02464	5.52338	2	1838.01	0.71849	79.5594	0
	High	ATLDSVDVPSRDmEVIDGAVEK	1	1	1	Monilinia__094430	M13(Oxidation)	0	0.002	0.1586	3.62535	3	2362.14	-0.544311	52.617	1
Monilinia__091540	Monilinia__091540	14.0311	16.34	1	2	2	3	257	25.966	5.85889
	A2	Sequence	# PSMs	# Proteins	# Protein Groups	Protein Group Accessions	Modifications	ΔCn	q-Value	PEP	XCorr	Charge	MH+ [Da]	ΔM [ppm]	RT [min]	# Missed Cleavages
	High	LLEGANPQSLNYDPVVIASHVNNLDGLYK	2	1	1	Monilinia__091540		0	0	0.005897	6.04852	3	3153.62	0.172563	69.9993	0
	High	WAPNAVAGTVTIK	1	1	1	Monilinia__091540		0	0	0.0534	2.6983	2	1327.74	-0.142623	52.2352	0
Monilinia__017720	Monilinia__017720	13.6617	3.91	1	2	2	3	562	61.9834	4.70361
	A2	Sequence	# PSMs	# Proteins	# Protein Groups	Protein Group Accessions	Modifications	ΔCn	q-Value	PEP	XCorr	Charge	MH+ [Da]	ΔM [ppm]	RT [min]	# Missed Cleavages
	High	TVEYLLGRIDSLSSTAPFTTQK	2	1	1	Monilinia__017720		0	0	0.07232	4.62562	3	2427.28	-0.236947	69.6399	1
	High	IDSLSSTAPFTTQK	1	1	1	Monilinia__017720		0	0	0.05063	4.44063	2	1495.77	1.90533	49.1065	0
Monilinia__070080	Monilinia__070080	13.6065	7.93	1	4	4	4	542	62.7761	6.63916
	A2	Sequence	# PSMs	# Proteins	# Protein Groups	Protein Group Accessions	Modifications	ΔCn	q-Value	PEP	XCorr	Charge	MH+ [Da]	ΔM [ppm]	RT [min]	# Missed Cleavages
	High	QAVPVLDQSNLWTR	1	1	1	Monilinia__070080		0	0	0.04171	3.88903	2	1626.86	1.50657	61.3022	0
	High	ITTSAATGQHR	1	1	1	Monilinia__070080		0	0.002	0.1382	3.92768	2	1142.59	0.582224	23.3338	0
	High	ImVVADGGR	1	1	1	Monilinia__070080	M2(Oxidation)	0	0.004	0.2695	2.97657	2	933.481	-1.64525	33.0393	0
	High	YLGVDLFTR	1	1	1	Monilinia__070080		0	0.004	0.271	2.8132	2	1083.58	-0.394948	64.537	0
Monilinia__028480	Monilinia__028480	13.1346	19.74	1	2	2	3	152	16.3419	4.41162
	A2	Sequence	# PSMs	# Proteins	# Protein Groups	Protein Group Accessions	Modifications	ΔCn	q-Value	PEP	XCorr	Charge	MH+ [Da]	ΔM [ppm]	RT [min]	# Missed Cleavages
	High	FVLYEPANEQcYTDYAcQS	2	1	1	Monilinia__028480	C11(Carbamidomethyl); C17(Carbamidomethyl)	0	0	0.04776	5.49454	2	2357.98	3.85739	65.5521	0
	High	IGTATVSTSTK	1	1	1	Monilinia__028480		0	0.002	0.2017	2.81311	2	1065.58	-0.124337	30.4591	0
Monilinia__000380	Monilinia__000380	13.0087	10.96	1	3	3	3	365	36.5267	9.11475
	A2	Sequence	# PSMs	# Proteins	# Protein Groups	Protein Group Accessions	Modifications	ΔCn	q-Value	PEP	XCorr	Charge	MH+ [Da]	ΔM [ppm]	RT [min]	# Missed Cleavages
	High	GTVASSGTNVYVLcAK	1	1	1	Monilinia__000380	C14(Carbamidomethyl)	0	0	0.05338	5.18236	2	1626.82	0.497013	48.3134	0
	High	TISGATGSVSGITYK	1	1	1	Monilinia__000380		0	0	0.01966	3.97761	2	1441.75	0.671931	44.7469	0
	High	TISGATGSVSGITYKDITLSNISK	1	1	1	Monilinia__000380		0	0	0.09332	3.8487	3	2413.28	-0.637528	57.6286	1
Monilinia__018110	Monilinia__018110	12.2749	14.37	1	2	2	2	174	19.0828	5.021
	A2	Sequence	# PSMs	# Proteins	# Protein Groups	Protein Group Accessions	Modifications	ΔCn	q-Value	PEP	XCorr	Charge	MH+ [Da]	ΔM [ppm]	RT [min]	# Missed Cleavages
	High	FSWDDVRGQESDVQNNFGQSGSFSR	1	1	1	Monilinia__018110		0	0	0.001819	7.70519	3	2849.25	0.371706	60.4653	1
	High	GQESDVQNNFGQSGSFSR	1	1	1	Monilinia__018110		0	0	0.09411	4.56973	3	1943.85	0.142698	45.2	0
Monilinia__091290	Monilinia__091290	12.2739	10.3	1	3	3	3	398	44.8599	5.30029
	A2	Sequence	# PSMs	# Proteins	# Protein Groups	Protein Group Accessions	Modifications	ΔCn	q-Value	PEP	XCorr	Charge	MH+ [Da]	ΔM [ppm]	RT [min]	# Missed Cleavages
	High	ALQDGPQVVVGTPGR	1	1	1	Monilinia__091290		0	0	0.02613	5.1611	2	1493.81	0.507178	45.7086	0
	High	VLIATDLLAR	1	1	1	Monilinia__091290		0	0	0.05889	3.87662	2	1084.67	-0.561185	60.8221	0
	High	GVYAYGFERPSAIQQR	1	1	1	Monilinia__091290		0	0.002	0.2071	3.23619	3	1841.93	-0.837024	48.5377	0
Monilinia__069380	Monilinia__069380	12.2032	8.19	1	3	3	3	476	51.4687	4.85596
	A2	Sequence	# PSMs	# Proteins	# Protein Groups	Protein Group Accessions	Modifications	ΔCn	q-Value	PEP	XCorr	Charge	MH+ [Da]	ΔM [ppm]	RT [min]	# Missed Cleavages
	High	VFGAGHEVPYYSPALALQAFK	1	1	1	Monilinia__069380		0	0	0.02613	6.18076	3	2265.17	-0.767292	68.2702	0
	High	TAGNLSWLR	1	1	1	Monilinia__069380		0	0	0.1037	3.31929	2	1017.55	-0.0563261	54.4577	0
	High	FAATGDDSR	1	1	1	Monilinia__069380		0	0.004	0.2949	2.7032	2	939.416	-0.939112	27.1951	0
Monilinia__074700	Monilinia__074700	12.004	12.39	1	3	3	3	436	45.9062	4.71631
	A2	Sequence	# PSMs	# Proteins	# Protein Groups	Protein Group Accessions	Modifications	ΔCn	q-Value	PEP	XCorr	Charge	MH+ [Da]	ΔM [ppm]	RT [min]	# Missed Cleavages
	High	GVAYQLTEADPLIDTK	1	1	1	Monilinia__074700		0	0	0.02616	5.11663	2	1733.9	3.94031	61.0831	0
	High	FFTSDGDQFFIK	1	1	1	Monilinia__074700		0	0.002	0.1663	3.50186	2	1451.68	0.525474	64.9724	0
	High	TLNSYADGFNIPIFFSETGcNTVKPR	1	1	1	Monilinia__074700	C20(Carbamidomethyl)	0	0.004	0.2961	3.38547	3	2948.42	-0.371416	72.1539	0
Monilinia__004410	Monilinia__004410	11.7475	8.01	1	3	3	3	549	60.1425	4.93213
	A2	Sequence	# PSMs	# Proteins	# Protein Groups	Protein Group Accessions	Modifications	ΔCn	q-Value	PEP	XCorr	Charge	MH+ [Da]	ΔM [ppm]	RT [min]	# Missed Cleavages
	High	GLTFSTVNLAGHEIPQYTPGAGYR	1	1	1	Monilinia__004410		0	0	0.07338	5.00039	3	2549.29	3.28563	61.9861	0
	High	NFINTFSLQGYK	1	1	1	Monilinia__004410		0	0	0.1232	3.79142	2	1431.73	0.171129	64.0225	0
	High	QLEFLLGR	1	1	1	Monilinia__004410		0	0.002	0.1696	2.95572	2	975.562	-0.62449	61.4571	0
Monilinia__089840	Monilinia__089840	11.5581	4.83	1	1	1	2	393	40.7732	5.32568
	A2	Sequence	# PSMs	# Proteins	# Protein Groups	Protein Group Accessions	Modifications	ΔCn	q-Value	PEP	XCorr	Charge	MH+ [Da]	ΔM [ppm]	RT [min]	# Missed Cleavages
	High	ILPTYTWLANAGIVPSSTK	2	1	1	Monilinia__089840		0	0	0.006719	6.12272	2	2032.11	-1.70933	73.056	0
Monilinia__033030	Monilinia__033030	11.4818	5.37	1	3	3	3	596	65.1257	5.99854
	A2	Sequence	# PSMs	# Proteins	# Protein Groups	Protein Group Accessions	Modifications	ΔCn	q-Value	PEP	XCorr	Charge	MH+ [Da]	ΔM [ppm]	RT [min]	# Missed Cleavages
	High	ADVLVTANVGNPDSAYWmR	1	1	1	Monilinia__033030	M18(Oxidation)	0	0	0.08279	4.66354	2	2094.99	-0.541447	59.275	0
	High	LINAGSEGmQR	1	1	1	Monilinia__033030	M9(Oxidation)	0	0	0.07525	3.46705	2	1191.58	0.977931	30.6227	0
	High	LRLINAGSEGmQR	1	1	1	Monilinia__033030	M11(Oxidation)	0	0.004	0.2944	3.35124	3	1460.76	-1.47416	38.0629	1
Monilinia__001170	Monilinia__001170	11.4495	5.15	1	3	3	3	679	73.5422	6.1001
	A2	Sequence	# PSMs	# Proteins	# Protein Groups	Protein Group Accessions	Modifications	ΔCn	q-Value	PEP	XCorr	Charge	MH+ [Da]	ΔM [ppm]	RT [min]	# Missed Cleavages
	High	DAGQIAGLNVLR	1	1	1	Monilinia__001170		0	0	0.04472	4.45437	2	1226.68	-0.59955	57.8849	0
	High	TTPSVVAFAQDGER	1	1	1	Monilinia__001170		0	0.002	0.1605	3.88004	2	1477.73	-1.75118	50.9375	0
	High	IIENSEGAR	1	1	1	Monilinia__001170		0	0.004	0.2858	3.11505	2	988.504	-1.67254	26.2319	0
Monilinia__048340	Monilinia__048340	11.32	8.71	1	2	2	2	459	47.342	4.53857
	A2	Sequence	# PSMs	# Proteins	# Protein Groups	Protein Group Accessions	Modifications	ΔCn	q-Value	PEP	XCorr	Charge	MH+ [Da]	ΔM [ppm]	RT [min]	# Missed Cleavages
	High	FGAWSGGDSSNAPGTISWAR	1	1	1	Monilinia__048340		0	0	0.006779	6.15761	2	2023.93	-0.157448	61.6088	0
	High	VLTPATADTDQYPQSPmQVK	1	1	1	Monilinia__048340	M17(Oxidation)	0	0	0.03768	5.16244	2	2206.07	0.623833	45.8634	0
Monilinia__049630	Monilinia__049630	11.1331	2.81	1	1	1	2	676	71.214	5.23682
	A2	Sequence	# PSMs	# Proteins	# Protein Groups	Protein Group Accessions	Modifications	ΔCn	q-Value	PEP	XCorr	Charge	MH+ [Da]	ΔM [ppm]	RT [min]	# Missed Cleavages
	High	SIYSINSGIAQGVAIAVGR	2	1	1	Monilinia__049630		0	0	0.01102	5.72374	2	1876.03	-1.45133	69.6797	0
Monilinia__008210	Monilinia__008210	11.1172	8.31	1	3	3	3	602	65.8784	5.77002
	A2	Sequence	# PSMs	# Proteins	# Protein Groups	Protein Group Accessions	Modifications	ΔCn	q-Value	PEP	XCorr	Charge	MH+ [Da]	ΔM [ppm]	RT [min]	# Missed Cleavages
	High	FSGTNVVDQIDSGL	1	1	1	Monilinia__008210		0	0	0.106	4.35734	2	1451.7	0.763846	68.6634	0
	High	ENPWYDGVPAVTQcPIAPGSTFTYR	1	1	1	Monilinia__008210	C14(Carbamidomethyl)	0	0.004	0.2783	4.10945	3	2826.32	1.88365	69.0284	0
	High	QVPYVmAQTcR	1	1	1	Monilinia__008210	M6(Oxidation); C10(Carbamidomethyl)	0	0.004	0.2867	2.65038	2	1368.64	1.26319	39.2737	0
Monilinia__010540	Monilinia__010540	11.1112	6.25	1	3	3	3	656	70.6197	4.99561
	A2	Sequence	# PSMs	# Proteins	# Protein Groups	Protein Group Accessions	Modifications	ΔCn	q-Value	PEP	XCorr	Charge	MH+ [Da]	ΔM [ppm]	RT [min]	# Missed Cleavages
	High	GGGGSTIGVVTSLTVK	1	1	1	Monilinia__010540		0	0	0.02281	4.03914	2	1432.8	-0.309047	54.4921	0
	High	TNSEVFWmLR	1	1	1	Monilinia__010540	M8(Oxidation)	0	0	0.08742	4.00761	2	1298.62	-0.318751	60.5201	0
	High	VGSGILVHEAYEYAK	1	1	1	Monilinia__010540		0	0.007	0.3523	3.06444	2	1635.84	-0.631958	52.2047	0
Monilinia__038270	Monilinia__038270	10.8845	7.51	1	3	3	3	453	46.8464	5.66846
	A2	Sequence	# PSMs	# Proteins	# Protein Groups	Protein Group Accessions	Modifications	ΔCn	q-Value	PEP	XCorr	Charge	MH+ [Da]	ΔM [ppm]	RT [min]	# Missed Cleavages
	High	GAFcSYAcPAGYQK	1	1	1	Monilinia__038270	C4(Carbamidomethyl); C8(Carbamidomethyl)	0	0	0.03969	4.55945	2	1579.67	-0.581228	46.041	0
	High	LDSIVSVcR	1	1	1	Monilinia__038270	C8(Carbamidomethyl)	0	0.002	0.1661	3.38578	2	1048.55	0.0921234	45.2319	0
	High	QLcIAGAGSVK	1	1	1	Monilinia__038270	C3(Carbamidomethyl)	0	0.004	0.2708	2.93923	2	1103.59	0.664446	41.786	0
Monilinia__034790	Monilinia__034790	10.4622	14.48	1	3	3	3	297	31.8749	4.89404
	A2	Sequence	# PSMs	# Proteins	# Protein Groups	Protein Group Accessions	Modifications	ΔCn	q-Value	PEP	XCorr	Charge	MH+ [Da]	ΔM [ppm]	RT [min]	# Missed Cleavages
	High	FAAHTGAVAIAGR	1	1	1	Monilinia__034790		0	0.003	0.2288	4.29716	3	1241.67	-0.0325285	37.24	0
	High	IIAAIDNPADIcVISARPYGQR	1	1	1	Monilinia__034790	C12(Carbamidomethyl)	0	0.003	0.222	3.27239	3	2413.27	1.75585	59.3958	0
	High	LIIVTDPR	1	1	1	Monilinia__034790		0	0.004	0.2967	2.89263	2	926.567	0.40804	46.4819	0
Monilinia__091960	Monilinia__091960	10.3977	8.62	1	3	3	3	406	44.5012	6.68311
	A2	Sequence	# PSMs	# Proteins	# Protein Groups	Protein Group Accessions	Modifications	ΔCn	q-Value	PEP	XCorr	Charge	MH+ [Da]	ΔM [ppm]	RT [min]	# Missed Cleavages
	High	GYQVYVVDQTSVGR	1	1	1	Monilinia__091960		0	0	0.03668	4.92853	2	1570.79	-0.455429	50.3941	0
	High	GSQPDLTGYPLR	1	1	1	Monilinia__091960		0	0	0.1069	2.62233	2	1303.66	0.0697028	49.7139	0
	High	GFASmFLDR	1	1	1	Monilinia__091960	M5(Oxidation)	0	0.006	0.3123	2.84681	2	1059.49	-0.58632	57.2868	0
Monilinia__047880	Monilinia__047880	10.1549	9.73	4	2	2	3	226	25.0715	6.68311
	A2	Sequence	# PSMs	# Proteins	# Protein Groups	Protein Group Accessions	Modifications	ΔCn	q-Value	PEP	XCorr	Charge	MH+ [Da]	ΔM [ppm]	RT [min]	# Missed Cleavages
	High	LQIWDTAGQER	2	4	1	Monilinia__047880		0	0	0.05498	3.85542	2	1316.66	-0.224875	51.9664	0
	High	LLLIGDSGVGK	1	2	1	Monilinia__047880		0	0.004	0.2692	2.80965	2	1071.64	0.242227	55.2068	0
Monilinia__065800	Monilinia__065800	10.0978	6.42	1	2	2	2	483	53.4547	6.30322
	A2	Sequence	# PSMs	# Proteins	# Protein Groups	Protein Group Accessions	Modifications	ΔCn	q-Value	PEP	XCorr	Charge	MH+ [Da]	ΔM [ppm]	RT [min]	# Missed Cleavages
	High	AVLEYHVSPDFYPAGR	1	1	1	Monilinia__065800		0	0	0.01791	5.13011	3	1820.89	-1.39115	55.3379	0
	High	VLVSHTIPTLLNENR	1	1	1	Monilinia__065800		0	0.002	0.1399	4.96771	3	1705.96	-1.85013	53.114	0
Monilinia__074100	Monilinia__074100	9.90667	6.01	1	1	1	2	366	39.3535	8.03076
	A2	Sequence	# PSMs	# Proteins	# Protein Groups	Protein Group Accessions	Modifications	ΔCn	q-Value	PEP	XCorr	Charge	MH+ [Da]	ΔM [ppm]	RT [min]	# Missed Cleavages
	High	AVGGGLDATAGTIEALDALVSK	2	1	1	Monilinia__074100		0	0	0.04264	5.31782	2	2029.09	4.41393	78.7306	0
Monilinia__050100	Monilinia__050100	9.53773	2.13	1	1	1	2	798	87.1363	4.90674
	A2	Sequence	# PSMs	# Proteins	# Protein Groups	Protein Group Accessions	Modifications	ΔCn	q-Value	PEP	XCorr	Charge	MH+ [Da]	ΔM [ppm]	RT [min]	# Missed Cleavages
	High	GSAHYLGTSAGSSGFGR	2	1	1	Monilinia__050100		0	0	0.02292	5.25703	2	1611.75	-0.180722	39.7629	0
Monilinia__055710	Monilinia__055710	9.29151	7.95	1	2	2	2	415	47.02	5.50342
	A2	Sequence	# PSMs	# Proteins	# Protein Groups	Protein Group Accessions	Modifications	ΔCn	q-Value	PEP	XCorr	Charge	MH+ [Da]	ΔM [ppm]	RT [min]	# Missed Cleavages
	High	AISVVEEHLLNNTYLAGER	1	1	1	Monilinia__055710		0	0	0.09729	4.67607	3	2128.1	-1.3022	60.1776	0
	High	ITLADLFAAGIISR	1	1	1	Monilinia__055710		0	0	0.0654	4.61544	2	1460.85	1.16593	81.7243	0
Monilinia__034890	Monilinia__034890	8.8554	4.64	1	2	2	2	625	66.0829	5.68115
	A2	Sequence	# PSMs	# Proteins	# Protein Groups	Protein Group Accessions	Modifications	ΔCn	q-Value	PEP	XCorr	Charge	MH+ [Da]	ΔM [ppm]	RT [min]	# Missed Cleavages
	High	LAYTPAIVALPTATK	1	1	1	Monilinia__034890		0	0	0.01174	4.70138	2	1529.89	0.0164239	59.4854	0
	High	LGNLALGLYNQGHR	1	1	1	Monilinia__034890		0	0	0.08064	4.15402	3	1525.82	-0.0681108	51.9716	0
Monilinia__079490	Monilinia__079490	8.8312	1.29	1	1	1	2	1165	127.873	6.13818
	A2	Sequence	# PSMs	# Proteins	# Protein Groups	Protein Group Accessions	Modifications	ΔCn	q-Value	PEP	XCorr	Charge	MH+ [Da]	ΔM [ppm]	RT [min]	# Missed Cleavages
	High	VTLFLNLANDPTIER	2	1	1	Monilinia__079490		0	0	0.05471	4.55232	2	1715.93	0.0976885	68.195	0
Monilinia__074230	Monilinia__074230	8.80709	13.62	1	3	3	3	213	23.4169	5.66846
	A2	Sequence	# PSMs	# Proteins	# Protein Groups	Protein Group Accessions	Modifications	ΔCn	q-Value	PEP	XCorr	Charge	MH+ [Da]	ΔM [ppm]	RT [min]	# Missed Cleavages
	High	AQIWDTAGQER	1	1	1	Monilinia__074230		0	0.002	0.1517	3.27963	2	1274.61	-0.556534	45.1799	0
	High	STIGVEFATR	1	1	1	Monilinia__074230		0	0.003	0.2266	2.76371	2	1080.57	0.297884	48.2484	0
	High	AITSAYYR	1	1	1	Monilinia__074230		0	0.004	0.2699	2.76375	2	944.483	-0.831794	39.3639	0
Monilinia__049450	Monilinia__049450	8.74518	8.25	1	2	2	2	400	43.2866	5.16064
	A2	Sequence	# PSMs	# Proteins	# Protein Groups	Protein Group Accessions	Modifications	ΔCn	q-Value	PEP	XCorr	Charge	MH+ [Da]	ΔM [ppm]	RT [min]	# Missed Cleavages
	High	IKDQVFAEATEEPGLAFAFGR	1	1	1	Monilinia__049450		0	0	0.101	5.03463	3	2296.16	-0.597192	67.0292	1
	High	YGSGSLSGFTSK	1	1	1	Monilinia__049450		0	0	0.086	3.71055	2	1190.57	-0.356406	44.944	0
Monilinia__042800	Monilinia__042800	8.70944	10.4	1	1	1	2	202	20.2924	7.82568
	A2	Sequence	# PSMs	# Proteins	# Protein Groups	Protein Group Accessions	Modifications	ΔCn	q-Value	PEP	XCorr	Charge	MH+ [Da]	ΔM [ppm]	RT [min]	# Missed Cleavages
	High	GTTETPTLGTVIGPQFLAALR	2	1	1	Monilinia__042800		0	0	0.03656	4.43121	2	2143.18	0.445186	77.1542	0
Monilinia__030160	Monilinia__030160	8.61687	10.65	1	3	3	3	263	28.5228	9.1001
	A2	Sequence	# PSMs	# Proteins	# Protein Groups	Protein Group Accessions	Modifications	ΔCn	q-Value	PEP	XCorr	Charge	MH+ [Da]	ΔM [ppm]	RT [min]	# Missed Cleavages
	High	AAAAQAAAEAAR	1	1	1	Monilinia__030160		0	0.002	0.1851	3.66504	2	1071.55	0.137732	30.6248	0
	High	GcEVVVSGK	1	1	1	Monilinia__030160	C2(Carbamidomethyl)	0	0.004	0.2789	2.85165	2	934.466	-0.000152661	29.902	0
	High	AcYGVLR	1	1	1	Monilinia__030160	C2(Carbamidomethyl)	0	0.004	0.2931	2.10018	2	838.424	0.197513	39.8136	0
Monilinia__007620	Monilinia__007620	8.60883	19.47	1	3	3	3	190	21.0228	6.80029
	A2	Sequence	# PSMs	# Proteins	# Protein Groups	Protein Group Accessions	Modifications	ΔCn	q-Value	PEP	XCorr	Charge	MH+ [Da]	ΔM [ppm]	RT [min]	# Missed Cleavages
	High	QVELIGGPVGADLKVERP	1	1	1	Monilinia__007620		0	0	0.1168	3.11621	3	1877.05	-0.245648	56.1057	1
	High	SYDGSPSSWR	1	1	1	Monilinia__007620		0	0.003	0.2142	2.90157	2	1141.49	-0.765199	41.7776	0
	High	DQIIANEQK	1	1	1	Monilinia__007620		0	0.006	0.344	2.59106	2	1058.55	-0.168485	31.5522	0
Monilinia__053610	Monilinia__053610	8.48871	5.64	1	2	2	2	479	49.9138	6.12549
	A2	Sequence	# PSMs	# Proteins	# Protein Groups	Protein Group Accessions	Modifications	ΔCn	q-Value	PEP	XCorr	Charge	MH+ [Da]	ΔM [ppm]	RT [min]	# Missed Cleavages
	High	AVLINSDYYDGTGTR	1	1	1	Monilinia__053610		0	0	0.0458	4.53564	2	1644.79	0.064034	50.6848	0
	High	GSQIFTLAGLTK	1	1	1	Monilinia__053610		0	0.003	0.2165	3.95308	2	1235.7	0.723219	62.9807	0
Monilinia__088490	Monilinia__088490	8.24887	1.93	1	1	1	2	674	74.512	4.62744
	A2	Sequence	# PSMs	# Proteins	# Protein Groups	Protein Group Accessions	Modifications	ΔCn	q-Value	PEP	XCorr	Charge	MH+ [Da]	ΔM [ppm]	RT [min]	# Missed Cleavages
	High	AINDDFPVFGFAK	2	1	1	Monilinia__088490		0	0	0.0963	4.23479	2	1440.72	-0.510726	70.2573	0
Monilinia__027490	Monilinia__027490	8.16195	4.95	1	2	2	2	606	65.2746	5.52881
	A2	Sequence	# PSMs	# Proteins	# Protein Groups	Protein Group Accessions	Modifications	ΔCn	q-Value	PEP	XCorr	Charge	MH+ [Da]	ΔM [ppm]	RT [min]	# Missed Cleavages
	High	QPNWQEAFFGENYDR	1	1	1	Monilinia__027490		0	0	0.05571	4.03143	2	1900.83	1.1704	67.7158	0
	High	SVIQEDNKAYVATIR	1	1	1	Monilinia__027490		0	0.002	0.1799	4.13053	3	1706.9	-1.66924	43.9029	1
Monilinia__076810	Monilinia__076810	8.15055	7.37	1	2	2	2	380	38.949	5.50342
	A2	Sequence	# PSMs	# Proteins	# Protein Groups	Protein Group Accessions	Modifications	ΔCn	q-Value	PEP	XCorr	Charge	MH+ [Da]	ΔM [ppm]	RT [min]	# Missed Cleavages
	High	TGVQVSSISSIPAVWK	1	1	1	Monilinia__076810		0	0	0.03858	4.74097	2	1658.91	1.4169	63.235	0
	High	SYANIALGSVTK	1	1	1	Monilinia__076810		0	0.002	0.1865	3.40958	2	1223.66	-0.846963	50.8793	0
Monilinia__076980	Monilinia__076980	8.06484	6.43	3	2	2	2	389	43.3009	7.91357
	A2	Sequence	# PSMs	# Proteins	# Protein Groups	Protein Group Accessions	Modifications	ΔCn	q-Value	PEP	XCorr	Charge	MH+ [Da]	ΔM [ppm]	RT [min]	# Missed Cleavages
	High	VEGSSGGDSEVQR	1	1	1	Monilinia__076980		0	0	0.08967	4.05655	2	1306.58	-3.13639	25.0638	0
	High	GVLLYGPPGTGK	1	3	1	Monilinia__076980		0	0.002	0.1415	4.0083	2	1158.65	1.04466	49.9518	0
Monilinia__010810	Monilinia__010810	8.06177	12.21	1	2	2	2	213	23.7174	9.01221
	A2	Sequence	# PSMs	# Proteins	# Protein Groups	Protein Group Accessions	Modifications	ΔCn	q-Value	PEP	XCorr	Charge	MH+ [Da]	ΔM [ppm]	RT [min]	# Missed Cleavages
	High	APVYISHSAGR	1	1	1	Monilinia__010810		0	0	0.1042	3.78832	2	1157.61	0.550983	30.774	0
	High	SIAEcLAEELINAAK	1	1	1	Monilinia__010810	C5(Carbamidomethyl)	0	0.002	0.1343	4.27345	2	1631.82	-5.38916	79.6652	0
Monilinia__029740	Monilinia__029740	7.83161	5.72	1	2	2	2	472	51.8348	7.91357
	A2	Sequence	# PSMs	# Proteins	# Protein Groups	Protein Group Accessions	Modifications	ΔCn	q-Value	PEP	XCorr	Charge	MH+ [Da]	ΔM [ppm]	RT [min]	# Missed Cleavages
	High	VIGEITLDQVYGGAR	1	1	1	Monilinia__029740		0	0	0.01192	4.65442	2	1590.85	1.46365	60.5837	0
	High	AIGVLPQLIIDR	1	1	1	Monilinia__029740		0	0	0.09219	3.17719	2	1307.8	-0.379684	67.6024	0
Monilinia__023730	Monilinia__023730	7.54377	16.94	1	2	2	2	183	20.9809	6.80029
	A2	Sequence	# PSMs	# Proteins	# Protein Groups	Protein Group Accessions	Modifications	ΔCn	q-Value	PEP	XCorr	Charge	MH+ [Da]	ΔM [ppm]	RT [min]	# Missed Cleavages
	High	HYFQNTQGIIFVVDSNDRDR	1	1	1	Monilinia__023730		0	0	0.0575	4.93827	3	2424.17	-0.0832595	56.197	1
	High	ILmVGLDAAGK	1	1	1	Monilinia__023730	M3(Oxidation)	0	0.004	0.2815	2.6055	2	1103.61	0.089169	48.738	0
Monilinia__047200	Monilinia__047200	7.4084	13.98	1	2	2	2	186	20.5455	8.68994
	A2	Sequence	# PSMs	# Proteins	# Protein Groups	Protein Group Accessions	Modifications	ΔCn	q-Value	PEP	XCorr	Charge	MH+ [Da]	ΔM [ppm]	RT [min]	# Missed Cleavages
	High	TLLGATNPLASAPGTIR	1	1	1	Monilinia__047200		0	0	0.0227	4.74883	2	1652.93	0.338821	58.8017	0
	High	GLVGPIISR	1	1	1	Monilinia__047200		0	0.007	0.3489	2.65958	2	911.567	-0.359968	48.8426	0
Monilinia__061730	Monilinia__061730	7.32539	3.78	1	2	2	2	609	61.6357	4.7417
	A2	Sequence	# PSMs	# Proteins	# Protein Groups	Protein Group Accessions	Modifications	ΔCn	q-Value	PEP	XCorr	Charge	MH+ [Da]	ΔM [ppm]	RT [min]	# Missed Cleavages
	High	LSFVTGSNVGSR	1	1	1	Monilinia__061730		0	0	0.03118	3.92281	2	1223.64	-0.85228	46.4852	0
	High	TAFGDVDYFTK	1	1	1	Monilinia__061730		0	0	0.1168	3.40259	2	1263.59	-0.258402	58.5958	0
Monilinia__000890	Monilinia__000890	7.08394	14	1	2	2	2	150	16.0015	10.6675
	A2	Sequence	# PSMs	# Proteins	# Protein Groups	Protein Group Accessions	Modifications	ΔCn	q-Value	PEP	XCorr	Charge	MH+ [Da]	ΔM [ppm]	RT [min]	# Missed Cleavages
	High	EGELVFGVAR	1	1	1	Monilinia__000890		0	0	0.1061	3.85643	2	1076.57	-0.809853	53.7785	0
	High	TPGPGAQSALR	1	1	1	Monilinia__000890		0	0.002	0.1845	3.22752	2	1054.56	-0.721891	32.8805	0
Monilinia__050740	Monilinia__050740	7.04262	4.54	1	2	2	2	595	66.1006	4.61475
	A2	Sequence	# PSMs	# Proteins	# Protein Groups	Protein Group Accessions	Modifications	ΔCn	q-Value	PEP	XCorr	Charge	MH+ [Da]	ΔM [ppm]	RT [min]	# Missed Cleavages
	High	VLQSEPAIDFLFGTNAIK	1	1	1	Monilinia__050740		0	0	0.1106	4.36946	2	1963.05	-1.1014	76.6218	0
	High	QQSYTATTR	1	1	1	Monilinia__050740		0	0.007	0.3504	2.67315	2	1055.51	-0.103355	26.407	0
Monilinia__070980	Monilinia__070980	7.03236	6.04	1	2	2	2	596	64.8404	4.84326
	A2	Sequence	# PSMs	# Proteins	# Protein Groups	Protein Group Accessions	Modifications	ΔCn	q-Value	PEP	XCorr	Charge	MH+ [Da]	ΔM [ppm]	RT [min]	# Missed Cleavages
	High	TVEDIVQYNIDNAGSEGGLPGVHPAFK	1	1	1	Monilinia__070980		0	0	0.1269	4.36581	3	2827.38	-1.84787	66.21	0
	High	TSPLWYDYR	1	1	1	Monilinia__070980		0	0.004	0.2883	2.66656	2	1200.57	0.801483	57.4187	0
Monilinia__037770	Monilinia__037770	7.00539	6.6	1	2	2	2	500	54.534	5.10986
	A2	Sequence	# PSMs	# Proteins	# Protein Groups	Protein Group Accessions	Modifications	ΔCn	q-Value	PEP	XCorr	Charge	MH+ [Da]	ΔM [ppm]	RT [min]	# Missed Cleavages
	High	VTISDIELIDR	1	1	1	Monilinia__037770		0	0.002	0.1537	3.43032	2	1273.7	-0.0915993	61.0062	0
	High	TGSTTSIFPPNFALPVcIVPQR	1	1	1	Monilinia__037770	C17(Carbamidomethyl)	0	0.003	0.2245	3.57507	3	2402.26	2.98641	75.9324	0
Monilinia__051830	Monilinia__051830	6.42731	5.59	1	2	2	2	447	49.7379	4.93213
	A2	Sequence	# PSMs	# Proteins	# Protein Groups	Protein Group Accessions	Modifications	ΔCn	q-Value	PEP	XCorr	Charge	MH+ [Da]	ΔM [ppm]	RT [min]	# Missed Cleavages
	High	AVLVDLEPGTmDAVR	1	1	1	Monilinia__051830	M11(Oxidation)	0	0.003	0.2334	3.71585	2	1601.82	0.257257	54.9473	0
	High	LAVNmVPFPR	1	1	1	Monilinia__051830	M5(Oxidation)	0	0.006	0.3176	2.71146	2	1159.63	4.54694	53.3889	0
Monilinia__056530	Monilinia__056530	6.41874	4.26	1	1	1	1	680	74.5716	5.09717
	A2	Sequence	# PSMs	# Proteins	# Protein Groups	Protein Group Accessions	Modifications	ΔCn	q-Value	PEP	XCorr	Charge	MH+ [Da]	ΔM [ppm]	RT [min]	# Missed Cleavages
	High	LmcGTFTPTNVISLSYGGQESDLPISYQK	1	1	1	Monilinia__056530	M2(Oxidation); C3(Carbamidomethyl)	0	0	0.01346	6.41874	3	3222.54	1.84374	69.7179	0
Monilinia__054270	Monilinia__054270	6.23586	4.94	1	1	1	1	445	46.5195	4.48779
	A2	Sequence	# PSMs	# Proteins	# Protein Groups	Protein Group Accessions	Modifications	ΔCn	q-Value	PEP	XCorr	Charge	MH+ [Da]	ΔM [ppm]	RT [min]	# Missed Cleavages
	High	TNWVYSGNPVIYNDNVLLTmAR	1	1	1	Monilinia__054270	M20(Oxidation)	0	0	0.02811	6.23586	3	2556.25	-0.431409	68.9075	0
Monilinia__064990	Monilinia__064990	6.12239	6.74	1	1	1	1	386	40.3625	4.93213
	A2	Sequence	# PSMs	# Proteins	# Protein Groups	Protein Group Accessions	Modifications	ΔCn	q-Value	PEP	XCorr	Charge	MH+ [Da]	ΔM [ppm]	RT [min]	# Missed Cleavages
	High	HLmSFNEPDLSSQANLGYADAAAGYK	1	1	1	Monilinia__064990	M3(Oxidation)	0	0	0.00675	6.12239	3	2786.27	0.238425	56.4834	0
Monilinia__025960	Monilinia__025960	6.01203	2.91	1	1	1	1	585	63.7559	4.7417
	A2	Sequence	# PSMs	# Proteins	# Protein Groups	Protein Group Accessions	Modifications	ΔCn	q-Value	PEP	XCorr	Charge	MH+ [Da]	ΔM [ppm]	RT [min]	# Missed Cleavages
	High	YDSSSTADPTSVGTTAR	1	1	1	Monilinia__025960		0	0	0.002344	6.01203	2	1715.77	0.199966	36.8154	0
Monilinia__046180	Monilinia__046180	5.9573	6.32	1	1	1	1	348	37.6045	5.19873
	A2	Sequence	# PSMs	# Proteins	# Protein Groups	Protein Group Accessions	Modifications	ΔCn	q-Value	PEP	XCorr	Charge	MH+ [Da]	ΔM [ppm]	RT [min]	# Missed Cleavages
	High	NTAGTTQALETILAASGVNTVR	1	1	1	Monilinia__046180		0	0	0.02032	5.9573	3	2188.16	1.2242	73.3441	0
Monilinia__005200	Monilinia__005200	5.84914	4.61	1	2	2	2	456	49.5898	4.86865
	A2	Sequence	# PSMs	# Proteins	# Protein Groups	Protein Group Accessions	Modifications	ΔCn	q-Value	PEP	XCorr	Charge	MH+ [Da]	ΔM [ppm]	RT [min]	# Missed Cleavages
	High	QGESPTIQSK	1	1	1	Monilinia__005200		0	0.002	0.1716	2.93548	2	1074.54	-0.313969	26.5209	0
	High	IEWWIDDSLVR	1	1	1	Monilinia__005200		0	0.008	0.356	2.91366	2	1431.73	-1.12874	72.3118	0
Monilinia__035180	Monilinia__035180	5.47528	12.22	2	2	2	2	180	19.5428	7.43018
	A2	Sequence	# PSMs	# Proteins	# Protein Groups	Protein Group Accessions	Modifications	ΔCn	q-Value	PEP	XCorr	Charge	MH+ [Da]	ΔM [ppm]	RT [min]	# Missed Cleavages
	High	IIPQFmLQGGDFTR	1	2	1	Monilinia__035180	M6(Oxidation)	0	0.002	0.2044	2.5393	2	1638.83	-1.75477	62.2654	0
	High	FADENFER	1	1	1	Monilinia__035180		0	0.003	0.2392	2.93598	2	1027.45	1.8253	41.0471	0
Monilinia__006080	Monilinia__006080	5.3104	1.83	1	1	1	1	930	89.6041	4.98291
	A2	Sequence	# PSMs	# Proteins	# Protein Groups	Protein Group Accessions	Modifications	ΔCn	q-Value	PEP	XCorr	Charge	MH+ [Da]	ΔM [ppm]	RT [min]	# Missed Cleavages
	High	IYSTDcSGLENVGSAAK	1	1	1	Monilinia__006080	C6(Carbamidomethyl)	0	0	0.0276	5.3104	2	1771.82	4.22787	46.0252	0
Monilinia__068480	Monilinia__068480	5.30684	3.88	1	1	1	1	438	47.0903	5.49072
	A2	Sequence	# PSMs	# Proteins	# Protein Groups	Protein Group Accessions	Modifications	ΔCn	q-Value	PEP	XCorr	Charge	MH+ [Da]	ΔM [ppm]	RT [min]	# Missed Cleavages
	High	SGETEDVTIADIVVGLR	1	1	1	Monilinia__068480		0	0	0.006327	5.30684	2	1773.92	-0.665628	74.4666	0
Monilinia__006210	Monilinia__006210	4.99221	4.75	1	1	1	1	337	34.2157	4.85596
	A2	Sequence	# PSMs	# Proteins	# Protein Groups	Protein Group Accessions	Modifications	ΔCn	q-Value	PEP	XCorr	Charge	MH+ [Da]	ΔM [ppm]	RT [min]	# Missed Cleavages
	High	KDYNFFENPSGFGTAK	1	1	1	Monilinia__006210		0	0.002	0.1503	4.99221	3	1821.85	0.581699	56.697	1
Monilinia__000870	Monilinia__000870	4.89752	9.79	1	1	1	1	143	15.8776	10.1548
	A2	Sequence	# PSMs	# Proteins	# Protein Groups	Protein Group Accessions	Modifications	ΔCn	q-Value	PEP	XCorr	Charge	MH+ [Da]	ΔM [ppm]	RT [min]	# Missed Cleavages
	High	VTGGGQTSQIYAIR	1	1	1	Monilinia__000870		0	0	0.05766	4.89752	2	1450.76	-1.24912	44.5923	0
Monilinia__088370	Monilinia__088370	4.87192	12.31	1	1	1	1	130	14.6489	9.89111
	A2	Sequence	# PSMs	# Proteins	# Protein Groups	Protein Group Accessions	Modifications	ΔCn	q-Value	PEP	XCorr	Charge	MH+ [Da]	ΔM [ppm]	RT [min]	# Missed Cleavages
	High	TSVLNDALNAINNAEK	1	1	1	Monilinia__088370		0	0	0.02366	4.87192	2	1686.86	-0.7302	69.3737	0
Monilinia__031730	Monilinia__031730	4.86192	6.15	1	1	1	1	244	26.4762	9.30518
	A2	Sequence	# PSMs	# Proteins	# Protein Groups	Protein Group Accessions	Modifications	ΔCn	q-Value	PEP	XCorr	Charge	MH+ [Da]	ΔM [ppm]	RT [min]	# Missed Cleavages
	High	IESVQQLGSVVDITK	1	1	1	Monilinia__031730		0	0	0.02866	4.86192	2	1615.89	0.518296	59.8357	0
Monilinia__016550	Monilinia__016550	4.77879	10.74	1	1	1	1	242	25.3854	5.71924
	A2	Sequence	# PSMs	# Proteins	# Protein Groups	Protein Group Accessions	Modifications	ΔCn	q-Value	PEP	XCorr	Charge	MH+ [Da]	ΔM [ppm]	RT [min]	# Missed Cleavages
	High	TALTNTDFGAGNVPFKDANFDNNLGK	1	1	1	Monilinia__016550		0	0	0.05938	4.77879	3	2741.32	1.84917	60.0339	1
Monilinia__028900	Monilinia__028900	4.76351	7.45	1	1	1	1	188	22.2808	10.3599
	A2	Sequence	# PSMs	# Proteins	# Protein Groups	Protein Group Accessions	Modifications	ΔCn	q-Value	PEP	XCorr	Charge	MH+ [Da]	ΔM [ppm]	RT [min]	# Missed Cleavages
	High	TDAVEALYQDmAAR	1	1	1	Monilinia__028900	M11(Oxidation)	0	0	0.1101	4.76351	2	1569.71	-4.70751	52.2715	0
Monilinia__001890	Monilinia__001890	4.70429	4.81	1	1	1	1	312	31.4784	4.83057
	A2	Sequence	# PSMs	# Proteins	# Protein Groups	Protein Group Accessions	Modifications	ΔCn	q-Value	PEP	XCorr	Charge	MH+ [Da]	ΔM [ppm]	RT [min]	# Missed Cleavages
	High	FGWFEGADNPTVDFK	1	1	1	Monilinia__001890		0	0	0.04808	4.70429	2	1729.79	0.459781	70.0663	0
Monilinia__041240	Monilinia__041240	4.58677	2.63	1	1	1	1	532	53.3587	6.41748
	A2	Sequence	# PSMs	# Proteins	# Protein Groups	Protein Group Accessions	Modifications	ΔCn	q-Value	PEP	XCorr	Charge	MH+ [Da]	ΔM [ppm]	RT [min]	# Missed Cleavages
	High	IGWNPIWTGSSLSK	1	1	1	Monilinia__041240		0	0	0.0523	4.58677	2	1545.81	0.636001	66.1302	0
Monilinia__041100	Monilinia__041100	4.50924	4.53	1	1	1	1	287	30.406	5.08447
	A2	Sequence	# PSMs	# Proteins	# Protein Groups	Protein Group Accessions	Modifications	ΔCn	q-Value	PEP	XCorr	Charge	MH+ [Da]	ΔM [ppm]	RT [min]	# Missed Cleavages
	High	GTASAANLNIAAK	1	1	1	Monilinia__041100		0	0	0.05448	4.50924	2	1201.66	2.55689	39.5372	0
Monilinia__061650	Monilinia__061650	4.46769	2.9	1	1	1	1	448	47.5024	5.37646
	A2	Sequence	# PSMs	# Proteins	# Protein Groups	Protein Group Accessions	Modifications	ΔCn	q-Value	PEP	XCorr	Charge	MH+ [Da]	ΔM [ppm]	RT [min]	# Missed Cleavages
	High	ELTADVGDIIEFR	1	1	1	Monilinia__061650		0	0	0.02345	4.46769	2	1477.75	-0.273397	68.2481	0
Monilinia__026970	Monilinia__026970	4.43422	0.61	1	1	1	1	2282	254.605	5.45264
	A2	Sequence	# PSMs	# Proteins	# Protein Groups	Protein Group Accessions	Modifications	ΔCn	q-Value	PEP	XCorr	Charge	MH+ [Da]	ΔM [ppm]	RT [min]	# Missed Cleavages
	High	YYYGTGPGQDLPSK	1	1	1	Monilinia__026970		0	0	0.04019	4.43422	2	1545.73	2.56737	45.719	0
Monilinia__074640	Monilinia__074640	4.36271	2.71	1	1	1	1	517	54.0676	4.80518
	A2	Sequence	# PSMs	# Proteins	# Protein Groups	Protein Group Accessions	Modifications	ΔCn	q-Value	PEP	XCorr	Charge	MH+ [Da]	ΔM [ppm]	RT [min]	# Missed Cleavages
	High	SAPWTTYDVSYLER	1	1	1	Monilinia__074640		0	0	0.0728	4.36271	2	1687.8	0.0242607	63.8668	0
Monilinia__067610	Monilinia__067610	4.2553	2.13	1	1	1	1	656	71.3997	8.38232
	A2	Sequence	# PSMs	# Proteins	# Protein Groups	Protein Group Accessions	Modifications	ΔCn	q-Value	PEP	XCorr	Charge	MH+ [Da]	ΔM [ppm]	RT [min]	# Missed Cleavages
	High	FGGALDGAAEEFTK	1	1	1	Monilinia__067610		0	0	0.09495	4.2553	2	1412.67	-0.578104	56.4691	0
Monilinia__010690	Monilinia__010690	4.22973	3.02	1	1	1	1	464	48.7582	4.60205
	A2	Sequence	# PSMs	# Proteins	# Protein Groups	Protein Group Accessions	Modifications	ΔCn	q-Value	PEP	XCorr	Charge	MH+ [Da]	ΔM [ppm]	RT [min]	# Missed Cleavages
	High	DVEYFKELGINTIR	1	1	1	Monilinia__010690		0	0.002	0.1387	4.22973	3	1696.89	-2.04682	63.1462	1
Monilinia__094570	Monilinia__094570	4.21462	2.37	1	1	1	1	590	63.0437	4.97021
	A2	Sequence	# PSMs	# Proteins	# Protein Groups	Protein Group Accessions	Modifications	ΔCn	q-Value	PEP	XCorr	Charge	MH+ [Da]	ΔM [ppm]	RT [min]	# Missed Cleavages
	High	SNFHPVATAAmLPK	1	1	1	Monilinia__094570	M11(Oxidation)	0	0	0.1216	4.21462	3	1499.77	-1.44775	43.1854	0
Monilinia__055580	Monilinia__055580	4.2011	2.88	1	1	1	1	521	57.3553	6.55127
	A2	Sequence	# PSMs	# Proteins	# Protein Groups	Protein Group Accessions	Modifications	ΔCn	q-Value	PEP	XCorr	Charge	MH+ [Da]	ΔM [ppm]	RT [min]	# Missed Cleavages
	High	FAVEPVWYLPGVAER	1	1	1	Monilinia__055580		0	0	0.09313	4.2011	2	1732.9	-4.50372	73.3554	0
Monilinia__014490	Monilinia__014490	4.18089	4.14	1	1	1	1	338	36.6537	6.43018
	A2	Sequence	# PSMs	# Proteins	# Protein Groups	Protein Group Accessions	Modifications	ΔCn	q-Value	PEP	XCorr	Charge	MH+ [Da]	ΔM [ppm]	RT [min]	# Missed Cleavages
	High	VPTANVSVVDLTcR	1	1	1	Monilinia__014490	C13(Carbamidomethyl)	0	0	0.0683	4.18089	2	1530.8	0.768617	53.6858	0
Monilinia__027820	Monilinia__027820	4.11435	4.02	1	1	1	1	348	38.0213	9.08545
	A2	Sequence	# PSMs	# Proteins	# Protein Groups	Protein Group Accessions	Modifications	ΔCn	q-Value	PEP	XCorr	Charge	MH+ [Da]	ΔM [ppm]	RT [min]	# Missed Cleavages
	High	ATGFGSNNAGFGIR	1	1	1	Monilinia__027820		0	0	0.05576	4.11435	2	1368.66	-0.435979	50.6231	0
Monilinia__017880	Monilinia__017880	4.09351	4.13	1	1	1	1	363	37.5891	4.50049
	A2	Sequence	# PSMs	# Proteins	# Protein Groups	Protein Group Accessions	Modifications	ΔCn	q-Value	PEP	XCorr	Charge	MH+ [Da]	ΔM [ppm]	RT [min]	# Missed Cleavages
	High	IGGSYPQGVYSIDAK	1	1	1	Monilinia__017880		0	0.003	0.223	4.09351	2	1554.78	1.99725	49.9034	0
Monilinia__045920	Monilinia__045920	4.0926	2.5	1	1	1	1	440	46.9234	5.35107
	A2	Sequence	# PSMs	# Proteins	# Protein Groups	Protein Group Accessions	Modifications	ΔCn	q-Value	PEP	XCorr	Charge	MH+ [Da]	ΔM [ppm]	RT [min]	# Missed Cleavages
	High	HGTLGDVAFSK	1	1	1	Monilinia__045920		0	0	0.08975	4.0926	2	1131.58	-0.0707581	40.7769	0
Monilinia__029010	Monilinia__029010	4.0552	3.48	1	1	1	1	345	37.5494	9.17334
	A2	Sequence	# PSMs	# Proteins	# Protein Groups	Protein Group Accessions	Modifications	ΔCn	q-Value	PEP	XCorr	Charge	MH+ [Da]	ΔM [ppm]	RT [min]	# Missed Cleavages
	High	EFEDLENTYPQR	1	1	1	Monilinia__029010		0	0	0.06803	4.0552	2	1540.69	0.219875	49.9938	0
Monilinia__035080	Monilinia__035080	4.01575	2.77	1	1	1	1	505	52.561	5.96045
	A2	Sequence	# PSMs	# Proteins	# Protein Groups	Protein Group Accessions	Modifications	ΔCn	q-Value	PEP	XCorr	Charge	MH+ [Da]	ΔM [ppm]	RT [min]	# Missed Cleavages
	High	LYYNDYNIESAGAK	1	1	1	Monilinia__035080		0	0.002	0.1991	4.01575	2	1620.75	-1.422	50.749	0
Monilinia__085050	Monilinia__085050	3.9407	2.77	1	1	1	1	397	43.8247	4.95752
	A2	Sequence	# PSMs	# Proteins	# Protein Groups	Protein Group Accessions	Modifications	ΔCn	q-Value	PEP	XCorr	Charge	MH+ [Da]	ΔM [ppm]	RT [min]	# Missed Cleavages
	High	LFDALSSPAAK	1	1	1	Monilinia__085050		0	0.004	0.2653	3.9407	2	1119.61	0.679622	50.358	0
Monilinia__060010	Monilinia__060010	3.93538	2.5	1	1	1	1	480	52.7789	6.26514
	A2	Sequence	# PSMs	# Proteins	# Protein Groups	Protein Group Accessions	Modifications	ΔCn	q-Value	PEP	XCorr	Charge	MH+ [Da]	ΔM [ppm]	RT [min]	# Missed Cleavages
	High	LSYNVTEAEVER	1	1	1	Monilinia__060010		0	0	0.0751	3.93538	2	1409.7	4.0487	47.7756	0
Monilinia__027700	Monilinia__027700	3.90336	1.7	1	1	1	1	647	70.9351	6.80029
	A2	Sequence	# PSMs	# Proteins	# Protein Groups	Protein Group Accessions	Modifications	ΔCn	q-Value	PEP	XCorr	Charge	MH+ [Da]	ΔM [ppm]	RT [min]	# Missed Cleavages
	High	TQESLDEGVTK	1	1	1	Monilinia__027700		0	0.002	0.141	3.90336	2	1206.59	0.603014	34.4002	0
Monilinia__095390	Monilinia__095390	3.89858	3.89	1	1	1	1	360	39.22	5.68115
	A2	Sequence	# PSMs	# Proteins	# Protein Groups	Protein Group Accessions	Modifications	ΔCn	q-Value	PEP	XCorr	Charge	MH+ [Da]	ΔM [ppm]	RT [min]	# Missed Cleavages
	High	LAEGLKDFNTAGQL	1	1	1	Monilinia__095390		0	0.006	0.3309	3.89858	2	1476.77	-0.513969	56.3526	1
Monilinia__056990	Monilinia__056990	3.88584	11.53	1	2	2	2	373	41.0032	8.52881
	A2	Sequence	# PSMs	# Proteins	# Protein Groups	Protein Group Accessions	Modifications	ΔCn	q-Value	PEP	XCorr	Charge	MH+ [Da]	ΔM [ppm]	RT [min]	# Missed Cleavages
	High	VYNEIAERLEEKDDYDDGSYGPVLVR	1	1	1	Monilinia__056990		0	0.002	0.2092	3.88584	4	3044.44	-2.51432	59.1259	2
	High	FAPEGDHGANAGLVAAR	1	1	1	Monilinia__056990		0	0.007	0.3484	1.89771	3	1652.81	-1.94586	39.7358	0
Monilinia__057690	Monilinia__057690	3.87344	1.34	1	1	1	1	895	98.589	7.31299
	A2	Sequence	# PSMs	# Proteins	# Protein Groups	Protein Group Accessions	Modifications	ΔCn	q-Value	PEP	XCorr	Charge	MH+ [Da]	ΔM [ppm]	RT [min]	# Missed Cleavages
	High	NTNSVGLEVASK	1	1	1	Monilinia__057690		0	0	0.04194	3.87344	2	1218.63	1.18775	38.4994	0
Monilinia__074360	Monilinia__074360	3.79683	2.59	1	1	1	1	540	56.649	4.80518
	A2	Sequence	# PSMs	# Proteins	# Protein Groups	Protein Group Accessions	Modifications	ΔCn	q-Value	PEP	XCorr	Charge	MH+ [Da]	ΔM [ppm]	RT [min]	# Missed Cleavages
	High	DIPLLQELGTNTIR	1	1	1	Monilinia__074360		0	0.002	0.1314	3.79683	2	1582.88	1.28519	72.6158	0
Monilinia__021650	Monilinia__021650	3.75622	2.79	1	1	1	1	752	82.2279	7.18115
	A2	Sequence	# PSMs	# Proteins	# Protein Groups	Protein Group Accessions	Modifications	ΔCn	q-Value	PEP	XCorr	Charge	MH+ [Da]	ΔM [ppm]	RT [min]	# Missed Cleavages
	High	AISEFLGAPLPYDDVAALRDR	1	1	1	Monilinia__021650		0	0.004	0.2874	3.75622	3	2289.21	8.23066	68.146	1
Monilinia__047120	Monilinia__047120	3.72326	2.89	1	1	1	1	450	50.0363	5.04639
	A2	Sequence	# PSMs	# Proteins	# Protein Groups	Protein Group Accessions	Modifications	ΔCn	q-Value	PEP	XCorr	Charge	MH+ [Da]	ΔM [ppm]	RT [min]	# Missed Cleavages
	High	TIQFVDWcPTGFK	1	1	1	Monilinia__047120	C8(Carbamidomethyl)	0	0.002	0.1911	3.72326	2	1598.77	0.314301	68.1607	0
Monilinia__029180	Monilinia__029180	3.66665	2.39	1	1	1	1	837	94.6092	5.08447
	A2	Sequence	# PSMs	# Proteins	# Protein Groups	Protein Group Accessions	Modifications	ΔCn	q-Value	PEP	XCorr	Charge	MH+ [Da]	ΔM [ppm]	RT [min]	# Missed Cleavages
	High	AMQIRMNISSLEEWARTNNR	1	1	1	Monilinia__029180		0	0.003	0.2481	3.66665	2	2420.19	0.969499	71.221	2
Monilinia__086370	Monilinia__086370	3.66472	5.71	1	1	1	1	350	37.4179	6.32861
	A2	Sequence	# PSMs	# Proteins	# Protein Groups	Protein Group Accessions	Modifications	ΔCn	q-Value	PEP	XCorr	Charge	MH+ [Da]	ΔM [ppm]	RT [min]	# Missed Cleavages
	High	DHAGVGFLLDPGALYVLGGR	1	1	1	Monilinia__086370		0	0.002	0.2028	3.66472	3	2027.06	-5.19587	76.7327	0
Monilinia__027840	Monilinia__027840	3.62775	2.25	1	1	1	1	445	47.7887	6.23975
	A2	Sequence	# PSMs	# Proteins	# Protein Groups	Protein Group Accessions	Modifications	ΔCn	q-Value	PEP	XCorr	Charge	MH+ [Da]	ΔM [ppm]	RT [min]	# Missed Cleavages
	High	LGFDDNAEFR	1	1	1	Monilinia__027840		0	0	0.1081	3.62775	2	1183.54	-0.51731	53.1847	0
Monilinia__037510	Monilinia__037510	3.60558	3.47	1	1	1	1	346	37.5057	7.12256
	A2	Sequence	# PSMs	# Proteins	# Protein Groups	Protein Group Accessions	Modifications	ΔCn	q-Value	PEP	XCorr	Charge	MH+ [Da]	ΔM [ppm]	RT [min]	# Missed Cleavages
	High	TIAAGSITASGR	1	1	1	Monilinia__037510		0	0	0.09552	3.60558	2	1104.6	0.0510382	37.1459	0
Monilinia__055040	Monilinia__055040	3.5829	3.48	1	1	1	1	316	34.9094	7.03467
	A2	Sequence	# PSMs	# Proteins	# Protein Groups	Protein Group Accessions	Modifications	ΔCn	q-Value	PEP	XCorr	Charge	MH+ [Da]	ΔM [ppm]	RT [min]	# Missed Cleavages
	High	LWELATGTTTR	1	1	1	Monilinia__055040		0	0	0.06427	3.5829	2	1248.66	-0.553336	53.8527	0
Monilinia__053210	Monilinia__053210	3.57224	2.25	1	1	1	1	534	54.5682	4.60205
	A2	Sequence	# PSMs	# Proteins	# Protein Groups	Protein Group Accessions	Modifications	ΔCn	q-Value	PEP	XCorr	Charge	MH+ [Da]	ΔM [ppm]	RT [min]	# Missed Cleavages
	High	SAYVVYDLENNR	1	1	1	Monilinia__053210		0	0.003	0.2296	3.57224	2	1442.69	-0.41174	52.9964	0
Monilinia__056250	Monilinia__056250	3.53956	4.9	1	1	1	1	204	22.8843	5.021
	A2	Sequence	# PSMs	# Proteins	# Protein Groups	Protein Group Accessions	Modifications	ΔCn	q-Value	PEP	XCorr	Charge	MH+ [Da]	ΔM [ppm]	RT [min]	# Missed Cleavages
	High	FQSLGVAFYR	1	1	1	Monilinia__056250		0	0	0.1019	3.53956	2	1187.62	-0.749949	58.7839	0
Monilinia__067130	Monilinia__067130	3.52678	6.02	1	1	1	1	548	61.4075	5.35107
	A2	Sequence	# PSMs	# Proteins	# Protein Groups	Protein Group Accessions	Modifications	ΔCn	q-Value	PEP	XCorr	Charge	MH+ [Da]	ΔM [ppm]	RT [min]	# Missed Cleavages
	High	EFGMPQDAcWALIGAMELEGVPVNYELPIDNIK	1	1	1	Monilinia__067130	C9(Carbamidomethyl)	0	0.006	0.3356	3.52678	4	3719.78	0.4149	61.9269	0
Monilinia__039320	Monilinia__039320	3.51465	3.16	1	1	1	1	474	53.3142	6.72705
	A2	Sequence	# PSMs	# Proteins	# Protein Groups	Protein Group Accessions	Modifications	ΔCn	q-Value	PEP	XCorr	Charge	MH+ [Da]	ΔM [ppm]	RT [min]	# Missed Cleavages
	High	APGFAHLGGFDQISR	1	1	1	Monilinia__039320		0	0.002	0.1857	3.51465	3	1572.79	-1.81634	54.5914	0
Monilinia__019900	Monilinia__019900	3.49747	4.45	1	1	1	1	292	33.195	9.17334
	A2	Sequence	# PSMs	# Proteins	# Protein Groups	Protein Group Accessions	Modifications	ΔCn	q-Value	PEP	XCorr	Charge	MH+ [Da]	ΔM [ppm]	RT [min]	# Missed Cleavages
	High	IVVEPLELTQAFR	1	1	1	Monilinia__019900		0	0	0.07375	3.49747	2	1514.86	0.116483	70.8372	0
Monilinia__090080	Monilinia__090080	3.49076	5.67	1	1	1	1	247	27.3857	4.95752
	A2	Sequence	# PSMs	# Proteins	# Protein Groups	Protein Group Accessions	Modifications	ΔCn	q-Value	PEP	XCorr	Charge	MH+ [Da]	ΔM [ppm]	RT [min]	# Missed Cleavages
	High	AAGGPGAAPSAAPR	1	1	1	Monilinia__090080		0	0.003	0.2323	3.49076	2	1150.6	0.893804	28.7424	0
Monilinia__022410	Monilinia__022410	3.48548	2.55	1	1	1	1	392	42.8421	6.46826
	A2	Sequence	# PSMs	# Proteins	# Protein Groups	Protein Group Accessions	Modifications	ΔCn	q-Value	PEP	XCorr	Charge	MH+ [Da]	ΔM [ppm]	RT [min]	# Missed Cleavages
	High	SSDELVEIIR	1	1	1	Monilinia__022410		0	0	0.1056	3.48548	2	1160.62	0.604314	56.4237	0
Monilinia__009690	Monilinia__009690	3.46527	5.14	1	1	1	1	253	28.4636	5.16064
	A2	Sequence	# PSMs	# Proteins	# Protein Groups	Protein Group Accessions	Modifications	ΔCn	q-Value	PEP	XCorr	Charge	MH+ [Da]	ΔM [ppm]	RT [min]	# Missed Cleavages
	High	DTATPTTQQPPQK	1	1	1	Monilinia__009690		0	0.002	0.1397	3.46527	2	1412.7	0.990462	28.0021	0
Monilinia__048690	Monilinia__048690	3.42065	4.29	1	1	1	1	326	35.8121	9.68604
	A2	Sequence	# PSMs	# Proteins	# Protein Groups	Protein Group Accessions	Modifications	ΔCn	q-Value	PEP	XCorr	Charge	MH+ [Da]	ΔM [ppm]	RT [min]	# Missed Cleavages
	High	TNVQSLLEYSLETK	1	1	1	Monilinia__048690		0	0.002	0.1977	3.42065	2	1624.85	1.91007	67.1204	0
Monilinia__038960	Monilinia__038960	3.40036	2.03	1	1	1	1	492	54.3283	6.27783
	A2	Sequence	# PSMs	# Proteins	# Protein Groups	Protein Group Accessions	Modifications	ΔCn	q-Value	PEP	XCorr	Charge	MH+ [Da]	ΔM [ppm]	RT [min]	# Missed Cleavages
	High	ASNVLSYVGR	1	1	1	Monilinia__038960		0	0	0.1088	3.40036	2	1065.57	-0.341908	49.6845	0
Monilinia__045130	Monilinia__045130	3.38354	2.23	1	1	1	1	494	54.9384	8.79248
	A2	Sequence	# PSMs	# Proteins	# Protein Groups	Protein Group Accessions	Modifications	ΔCn	q-Value	PEP	XCorr	Charge	MH+ [Da]	ΔM [ppm]	RT [min]	# Missed Cleavages
	High	VGNYLYGELER	1	1	1	Monilinia__045130		0	0.002	0.2071	3.38354	2	1312.65	0.104073	54.4402	0
Monilinia__083390	Monilinia__083390	3.3735	2.59	1	1	1	1	580	64.6184	6.93213
	A2	Sequence	# PSMs	# Proteins	# Protein Groups	Protein Group Accessions	Modifications	ΔCn	q-Value	PEP	XCorr	Charge	MH+ [Da]	ΔM [ppm]	RT [min]	# Missed Cleavages
	High	YEGHNIDILTFNQSR	1	1	1	Monilinia__083390		0	0.006	0.3227	3.3735	3	1806.88	0.0315531	54.8334	0
Monilinia__047520	Monilinia__047520	3.37	2.61	1	1	1	1	383	43.4534	8.55811
	A2	Sequence	# PSMs	# Proteins	# Protein Groups	Protein Group Accessions	Modifications	ΔCn	q-Value	PEP	XCorr	Charge	MH+ [Da]	ΔM [ppm]	RT [min]	# Missed Cleavages
	High	NTQSLEESVR	1	1	1	Monilinia__047520		0	0.002	0.1647	3.37	2	1162.57	0.0796406	36.8857	0
Monilinia__080040	Monilinia__080040	3.33202	2.22	1	1	1	1	496	53.7323	6.12549
	A2	Sequence	# PSMs	# Proteins	# Protein Groups	Protein Group Accessions	Modifications	ΔCn	q-Value	PEP	XCorr	Charge	MH+ [Da]	ΔM [ppm]	RT [min]	# Missed Cleavages
	High	AGATVVTGGER	1	1	1	Monilinia__080040		0	0.004	0.2621	3.33202	2	1017.53	-1.03453	29.2345	0
Monilinia__000370	Monilinia__000370	3.17495	4.59	1	1	1	1	327	34.3299	7.37158
	A2	Sequence	# PSMs	# Proteins	# Protein Groups	Protein Group Accessions	Modifications	ΔCn	q-Value	PEP	XCorr	Charge	MH+ [Da]	ΔM [ppm]	RT [min]	# Missed Cleavages
	High	TSAPSGALTVGSGGK	1	1	1	Monilinia__000370		0	0	0.09676	3.17495	2	1289.67	-0.881366	36.772	0
Monilinia__016400	Monilinia__016400	3.06726	1.61	1	1	1	1	620	66.9226	5.85889
	A2	Sequence	# PSMs	# Proteins	# Protein Groups	Protein Group Accessions	Modifications	ΔCn	q-Value	PEP	XCorr	Charge	MH+ [Da]	ΔM [ppm]	RT [min]	# Missed Cleavages
	High	YTTNTISTGR	1	1	1	Monilinia__016400		0	0.003	0.2262	3.06726	2	1113.56	3.7389	32.701	0
Monilinia__058610	Monilinia__058610	2.96604	2.89	1	1	1	1	346	37.4653	6.18896
	A2	Sequence	# PSMs	# Proteins	# Protein Groups	Protein Group Accessions	Modifications	ΔCn	q-Value	PEP	XCorr	Charge	MH+ [Da]	ΔM [ppm]	RT [min]	# Missed Cleavages
	High	ILEDAINYVR	1	1	1	Monilinia__058610		0	0.002	0.1949	2.96604	2	1205.65	1.41923	55.4267	0
Monilinia__007040	Monilinia__007040	2.96329	1.29	1	1	1	1	778	87.341	5.97314
	A2	Sequence	# PSMs	# Proteins	# Protein Groups	Protein Group Accessions	Modifications	ΔCn	q-Value	PEP	XCorr	Charge	MH+ [Da]	ΔM [ppm]	RT [min]	# Missed Cleavages
	High	HPELIGGPLR	1	1	1	Monilinia__007040		0	0.006	0.3112	2.96329	2	1088.62	1.66366	54.5659	0
Monilinia__088770	Monilinia__088770	2.90723	1.57	1	1	1	1	575	62.9274	4.81787
	A2	Sequence	# PSMs	# Proteins	# Protein Groups	Protein Group Accessions	Modifications	ΔCn	q-Value	PEP	XCorr	Charge	MH+ [Da]	ΔM [ppm]	RT [min]	# Missed Cleavages
	High	QSGLFSFSR	1	1	1	Monilinia__088770		0	0.006	0.3245	2.90723	2	1028.52	-0.447997	56.2189	0
Monilinia__065850	Monilinia__065850	2.83681	1.95	1	1	1	1	461	49.1191	7.35693
	A2	Sequence	# PSMs	# Proteins	# Protein Groups	Protein Group Accessions	Modifications	ΔCn	q-Value	PEP	XCorr	Charge	MH+ [Da]	ΔM [ppm]	RT [min]	# Missed Cleavages
	High	FAEEGDQQR	1	1	1	Monilinia__065850		0	0.007	0.3492	2.83681	2	1079.47	-2.27461	27.6008	0
Monilinia__034560	Monilinia__034560	2.72694	2.68	1	1	1	1	336	30.9726	4.09424
	A2	Sequence	# PSMs	# Proteins	# Protein Groups	Protein Group Accessions	Modifications	ΔCn	q-Value	PEP	XCorr	Charge	MH+ [Da]	ΔM [ppm]	RT [min]	# Missed Cleavages
	High	NVDFGYGIR	1	1	1	Monilinia__034560		0	0.006	0.3408	2.72694	2	1040.52	-0.677465	51.8213	0
Monilinia__030190	Monilinia__030190	2.63807	1.39	1	1	1	1	1227	136.825	5.5415
	A2	Sequence	# PSMs	# Proteins	# Protein Groups	Protein Group Accessions	Modifications	ΔCn	q-Value	PEP	XCorr	Charge	MH+ [Da]	ΔM [ppm]	RT [min]	# Missed Cleavages
	High	LADSSTQHTTVEQDNVR	1	1	1	Monilinia__030190		0	0.002	0.2047	2.63807	3	1900.91	2.94292	30.8968	0
Monilinia__061170	Monilinia__061170	2.61555	1.1	1	1	1	1	821	92.4357	6.41748
	A2	Sequence	# PSMs	# Proteins	# Protein Groups	Protein Group Accessions	Modifications	ΔCn	q-Value	PEP	XCorr	Charge	MH+ [Da]	ΔM [ppm]	RT [min]	# Missed Cleavages
	High	FINVVDLFK	1	1	1	Monilinia__061170		0	0.006	0.3144	2.61555	2	1094.62	-0.0676513	74.2946	0
Monilinia__018690	Monilinia__018690	2.56107	1.68	1	1	1	1	535	59.6101	5.56689
	A2	Sequence	# PSMs	# Proteins	# Protein Groups	Protein Group Accessions	Modifications	ΔCn	q-Value	PEP	XCorr	Charge	MH+ [Da]	ΔM [ppm]	RT [min]	# Missed Cleavages
	High	YFNPIVQER	1	1	1	Monilinia__018690		0	0.004	0.2792	2.56107	2	1165.6	0.482358	50.3477	0
Monilinia__049130	Monilinia__049130	2.29155	1.04	1	1	1	1	770	83.347	5.43994
	A2	Sequence	# PSMs	# Proteins	# Protein Groups	Protein Group Accessions	Modifications	ΔCn	q-Value	PEP	XCorr	Charge	MH+ [Da]	ΔM [ppm]	RT [min]	# Missed Cleavages
	High	LAGLDLLR	1	1	1	Monilinia__049130		0	0.004	0.2725	2.29155	2	870.541	-0.307157	52.8856	0
Monilinia__004800	Monilinia__004800	2.27595	3.53	1	1	1	1	255	27.068	6.88818
	A2	Sequence	# PSMs	# Proteins	# Protein Groups	Protein Group Accessions	Modifications	ΔCn	q-Value	PEP	XCorr	Charge	MH+ [Da]	ΔM [ppm]	RT [min]	# Missed Cleavages
	High	GLGLGLVAK	1	1	1	Monilinia__004800		0	0.006	0.3113	2.27595	2	827.534	-1.04658	51.5523	0
Monilinia__068420	Monilinia__068420	1.91279	1.43	1	1	1	1	490	54.5306	8.71924
	A2	Sequence	# PSMs	# Proteins	# Protein Groups	Protein Group Accessions	Modifications	ΔCn	q-Value	PEP	XCorr	Charge	MH+ [Da]	ΔM [ppm]	RT [min]	# Missed Cleavages
	High	AEEEQSR	1	1	1	Monilinia__068420		0	0.006	0.3331	1.91279	2	848.375	1.01544	27.5356	0
Monilinia__046500	Monilinia__046500	0	3.19	1	1	1	1	1066	121.56	6.50732
	A2	Sequence	# PSMs	# Proteins	# Protein Groups	Protein Group Accessions	Modifications	ΔCn	q-Value	PEP	XCorr	Charge	MH+ [Da]	ΔM [ppm]	RT [min]	# Missed Cleavages
	High	VmEEGNTHVFNAHQWGYYDDPESVEGLLNWLDAR	1	1	1	Monilinia__046500	M2(Oxidation)	0	0.006	0.3165	2.78057	5	4007.8	2.73669	53.4246	0

## Sheet: Sheet 33L 3dpi
Accession	Description	Score	Coverage	# Proteins	# Unique Peptides	# Peptides	# PSMs	# AAs	MW [kDa]	calc. pI
Monilinia__014530	Monilinia__014530	114.224	33.76	1	17	17	28	631	68.0395	6.44287
	A2	Sequence	# PSMs	# Proteins	# Protein Groups	Protein Group Accessions	Modifications	ΔCn	q-Value	PEP	XCorr	Charge	MH+ [Da]	ΔM [ppm]	RT [min]	# Missed Cleavages
	High	GISELGIYPAVDPLDSK	2	1	1	Monilinia__014530		0	0	0.00293	5.72862	3	1773.93	-0.387624	66.1905	0
	High	EGNDLYHEmQETSVIQLDGESK	1	1	1	Monilinia__014530	M9(Oxidation)	0	0	0.003819	5.25016	3	2538.13	0.0740352	50.6394	0
	High	ATDTGAPISVPVGPGVLGR	2	1	1	Monilinia__014530		0	0	0.0009392	4.79747	2	1763.97	0.279184	57.9221	0
	High	FTQAGSEVSALLGR	1	1	1	Monilinia__014530		0	0	0.002203	4.79391	2	1435.75	-0.400997	59.2236	0
	High	TVFIQELINNIAK	1	1	1	Monilinia__014530		0	0	0.00253	4.62512	2	1502.86	-0.606963	79.2877	0
	High	VALVFGQMNEPPGAR	1	1	1	Monilinia__014530		0	0	0.00077	4.30549	2	1585.81	-1.24546	57.0294	0
	High	ImNVTGDPIDER	1	1	1	Monilinia__014530	M2(Oxidation)	0	0	0.001603	4.06052	2	1375.65	-1.16595	42.021	0
	High	TIAmDGTEGLVR	3	1	1	Monilinia__014530	M4(Oxidation)	0	0	0.002442	3.47283	2	1278.64	0.290753	41.7755	0
	High	GISELGIYPAVDPLDSKSR	1	1	1	Monilinia__014530		0	0.002	0.005566	2.92533	3	2017.06	1.45864	60.7063	1
	High	IPSAVGYQPTLAVDmGLmQER	1	1	1	Monilinia__014530	M15(Oxidation); M18(Oxidation)	0	0.004	0.006594	5.43933	3	2308.13	0.669525	57.75	0
	High	VALVFGQmNEPPGAR	2	1	1	Monilinia__014530	M8(Oxidation)	0	0.004	0.007226	4.93121	2	1601.81	-1.1068	50.5734	0
	High	EGNDLYHEMQETSVIQLDGESK	1	1	1	Monilinia__014530		0	0.004	0.01445	4.87334	3	2522.13	-1.11885	61.0309	0
	High	AHGGYSVFTGVGER	2	1	1	Monilinia__014530		0	0.004	0.01438	4.19163	2	1436.69	-1.2336	45.2331	0
	High	IMNVTGDPIDER	1	1	1	Monilinia__014530		0	0.004	0.008601	3.95089	2	1359.66	0.916138	48.4882	0
	High	VVGQDHYDTATR	1	1	1	Monilinia__014530		0	0.004	0.009416	3.6569	2	1361.64	-1.07911	29.1923	0
	High	ImNVTGDPIDERGPIK	1	1	1	Monilinia__014530	M2(Oxidation)	0	0.004	0.007921	3.53398	3	1770.91	0.750013	43.7179	1
	High	IGLFGGAGVGK	1	1	1	Monilinia__014530		0	0.004	0.01786	3.49379	2	975.561	-0.895248	53.5777	0
	High	TIAMDGTEGLVR	1	1	1	Monilinia__014530		0	0.004	0.006597	3.40232	2	1262.64	2.06787	48.8042	0
	High	ILADLEKQ	1	1	1	Monilinia__014530		0	0.004	0.007535	3.21243	2	929.53	0.0535069	42.07	1
	High	LILEVAQHLGENVVR	1	1	1	Monilinia__014530		0	0.004	0.01365	3.12024	3	1689.96	-1.27384	61.3184	0
	High	TREGNDLYHEmQETSVIQLDGESK	1	1	1	Monilinia__014530	M11(Oxidation)	0	0.006	0.03297	3.49525	4	2795.28	-1.13719	46.8127	1
	High	IPSAVGYQPTLAVDMGLmQER	1	1	1	Monilinia__014530	M18(Oxidation)	0	0.006	0.03143	3.34861	3	2292.14	0.878896	64.0941	0
Monilinia__086780	Monilinia__086780	81.4165	26.59	1	11	13	20	628	68.5283	5.17334
	A2	Sequence	# PSMs	# Proteins	# Protein Groups	Protein Group Accessions	Modifications	ΔCn	q-Value	PEP	XCorr	Charge	MH+ [Da]	ΔM [ppm]	RT [min]	# Missed Cleavages
	High	IINEPTAAAIAYGLDK	2	1	1	Monilinia__086780		0	0	0.0008469	5.44359	3	1659.89	-0.621168	60.7	0
	High	ARFEELcQDLFR	2	1	1	Monilinia__086780	C7(Carbamidomethyl)	0	0	0.002348	4.68033	3	1583.76	0.0117802	59.9923	1
	High	IINEPTAAAIAYGLDKK	1	1	1	Monilinia__086780		0	0	0.00133	4.51536	2	1787.99	0.148107	55.5866	1
	High	DAGLIAGLNVLR	2	2	2	Monilinia__013910;Monilinia__086780		0	0	0.001072	4.32428	2	1211.71	0.0162234	67.1526	0
	High	STAGDTHLGGEDFDNR	2	1	1	Monilinia__086780		0	0	0.0007887	4.04183	2	1691.73	-0.0885688	38.6681	0
	High	SSLSEADHELSK	2	1	1	Monilinia__086780		0	0	0.003723	2.60695	3	1302.62	-0.374179	36.1983	0
	High	mLAEAEKYKAEDEAEAER	1	1	1	Monilinia__086780	M1(Oxidation)	0	0.002	0.00493	3.82115	3	2098.96	-1.62045	36.6193	2
	High	QATKDAGLIAGLNVLR	2	2	2	Monilinia__013910;Monilinia__086780		0	0.004	0.006261	4.84445	3	1639.95	-0.521965	57.3447	1
	High	ATSGAGAAGEPAQDAEIEEVD	1	1	1	Monilinia__086780		0	0.004	0.007862	4.11237	2	1987.87	-0.415248	48.7002	0
	High	FEELcQDLFR	1	1	1	Monilinia__086780	C5(Carbamidomethyl)	0	0.004	0.006364	3.65825	2	1356.63	0.0652425	62.0671	0
	High	NQVAmNPINTVFDAKR	1	1	1	Monilinia__086780	M5(Oxidation)	0	0.004	0.008588	3.09163	3	1833.93	0.244523	50.9139	1
	High	SINPDEAVAYGAAVQAAILSGDTSSK	2	1	1	Monilinia__086780		0	0.005	0.02269	4.78599	3	2535.26	-0.000746965	75.7397	0
	High	TTPSFVAFTDTER	1	1	1	Monilinia__086780		0	0.006	0.02707	2.77643	2	1471.71	0.0388645	56.7896	0
Monilinia__021780	Monilinia__021780	62.3175	20.36	1	10	10	16	619	66.5186	5.22412
	A2	Sequence	# PSMs	# Proteins	# Protein Groups	Protein Group Accessions	Modifications	ΔCn	q-Value	PEP	XCorr	Charge	MH+ [Da]	ΔM [ppm]	RT [min]	# Missed Cleavages
	High	TGmSTSTGADILGWEK	1	1	1	Monilinia__021780	M3(Oxidation)	0	0	0.002493	5.2348	2	1669.77	-1.32489	55.4343	0
	High	QALTETTNLNIYK	1	1	1	Monilinia__021780		0	0	0.004094	4.6901	2	1508.79	-0.702619	50.2446	0
	High	TGmSTSTGADILGWEKLPTPLR	1	1	1	Monilinia__021780	M3(Oxidation)	0	0	0.004229	4.48274	3	2347.2	0.250199	64.1216	1
	High	DGKLYGSASAALAAPFSR	4	1	1	Monilinia__021780		0	0	0.0004996	4.33833	3	1781.92	-0.328659	56.597	1
	High	TGMSTSTGADILGWEKLPTPLR	1	1	1	Monilinia__021780		0	0	0.0001684	4.14952	3	2331.2	-0.567907	66.0687	1
	High	TGMSTSTGADILGWEK	1	1	1	Monilinia__021780		0	0.002	0.005458	5.30621	2	1653.78	-2.05046	59.3687	0
	High	EAPDFNSGSLLGYQYVQYSLDRDTQTR	2	1	1	Monilinia__021780		0	0.002	0.004628	4.39572	3	3123.46	-0.606742	68.7918	1
	High	EVILSAGAFR	1	1	1	Monilinia__021780		0	0.004	0.007518	2.97159	2	1062.59	-0.455208	53.5052	0
	High	AVDILTHSR	1	1	1	Monilinia__021780		0	0.006	0.03288	2.4976	2	1011.56	-0.479932	36.2553	0
	High	ALAELGIR	1	1	1	Monilinia__021780		0	0.006	0.02468	2.30905	2	842.51	0.321526	48.343	0
	High	DQEVAIAAFKR	1	1	1	Monilinia__021780		0	0.006	0.02451	2.18396	3	1247.67	-0.522675	45.261	1
	High	DFLTGAPR	1	1	1	Monilinia__021780		0	0.007	0.03972	2.3125	2	876.458	0.143567	47.8216	0
Monilinia__027670	Monilinia__027670	60.2327	25.27	1	13	13	15	554	59.8484	9.18799
	A2	Sequence	# PSMs	# Proteins	# Protein Groups	Protein Group Accessions	Modifications	ΔCn	q-Value	PEP	XCorr	Charge	MH+ [Da]	ΔM [ppm]	RT [min]	# Missed Cleavages
	High	EVAAFAQFGSDLDAATK	1	1	1	Monilinia__027670		0	0	0.001379	5.99483	2	1740.84	0.514079	65.3373	0
	High	IRGVQEESGLAETGR	2	1	1	Monilinia__027670		0	0	0.0001851	5.86917	2	1601.82	0.0793589	37.026	1
	High	TGEIVDVPVGIEMLGR	1	1	1	Monilinia__027670		0	0	0.0001009	4.5244	2	1684.89	-0.128758	69.7048	0
	High	GVQEESGLAETGR	1	1	1	Monilinia__027670		0	0.002	0.004767	4.55369	2	1332.64	-0.630409	36.5273	0
	High	VLSVGDGIAR	1	1	1	Monilinia__027670		0	0.002	0.004675	2.80942	2	986.564	0.859587	43.0242	0
	High	GVQEESGLAETGRVLSVGDGIAR	1	1	1	Monilinia__027670		0	0.004	0.008309	5.98331	3	2300.19	2.24064	56.0991	1
	High	VVDALGNPIDGK	1	1	1	Monilinia__027670		0	0.004	0.006802	4.31165	2	1197.65	-1.17531	46.9091	0
	High	ELIIGDRQTGK	1	1	1	Monilinia__027670		0	0.004	0.009908	3.90194	2	1229.69	0.671102	36.1248	1
	High	SVDAmVPIGR	1	1	1	Monilinia__027670	M5(Oxidation)	0	0.004	0.0103	3.66304	2	1060.54	-0.619329	40.4124	0
	High	LKDVVTSFTK	1	1	1	Monilinia__027670		0	0.004	0.009431	2.99961	2	1137.65	-1.6416	42.1373	1
	High	EAYPGDVFYLHSR	1	1	1	Monilinia__027670		0	0.004	0.01053	1.88634	3	1553.74	-0.500934	53.8504	0
	High	TGEIVDVPVGIEmLGR	1	1	1	Monilinia__027670	M13(Oxidation)	0	0.006	0.02873	4.12021	2	1700.89	0.565473	63.8262	0
	High	KSVNQPVQTGLK	1	1	1	Monilinia__027670		0	0.006	0.03047	3.42537	2	1298.74	0.74583	29.8273	1
	High	GIRPAINVGLSVSR	1	1	1	Monilinia__027670		0	0.006	0.02446	3.3266	3	1438.85	0.205372	48.5982	0
Monilinia__013910	Monilinia__013910	57.1411	21.19	1	9	11	14	670	73.2924	5.021
	A2	Sequence	# PSMs	# Proteins	# Protein Groups	Protein Group Accessions	Modifications	ΔCn	q-Value	PEP	XCorr	Charge	MH+ [Da]	ΔM [ppm]	RT [min]	# Missed Cleavages
	High	LYSGAGGPGADDEPEGHDEL	2	1	1	Monilinia__013910		0	0	0.0004212	6.13896	2	1985.83	-1.43205	47.1758	0
	High	IEIEAFHSGNDFSETLTR	1	1	1	Monilinia__013910		0	0	0.001555	4.63662	3	2065.98	0.545244	57.5164	0
	High	DAGIIAGLNVLR	2	2	2	Monilinia__013910;Monilinia__086780		0	0	0.001072	4.32428	2	1211.71	0.0162234	67.1526	0
	High	ITPSYVAFTDEER	1	1	1	Monilinia__013910		0	0	0.0027	3.5185	2	1527.73	-0.978313	53.5611	0
	High	TVTHAVVTVPAYFNDNQR	1	1	1	Monilinia__013910		0	0.002	0.004809	3.1625	3	2032.03	1.66288	51.4348	0
	High	IVNEPTAAAIAYGLDKTEGER	1	1	1	Monilinia__013910		0	0.002	0.004982	2.72495	3	2218.13	-0.360575	57.3316	1
	High	QATKDAGIIAGLNVLR	2	2	2	Monilinia__013910;Monilinia__086780		0	0.004	0.006261	4.84445	3	1639.95	-0.521965	57.3447	1
	High	VQELIEEYFGGKK	1	1	1	Monilinia__013910		0	0.004	0.01898	3.7107	3	1539.81	-0.0846414	57.4217	1
	High	LTQEEIDR	1	1	1	Monilinia__013910		0	0.004	0.008245	2.97243	2	1003.51	-0.092284	32.9405	0
	High	KAEVDDIVLVGGSTR	1	1	1	Monilinia__013910		0	0.006	0.0305	3.32597	3	1558.84	0.391379	47.8637	1
	High	VQELIEEYFGGK	1	1	1	Monilinia__013910		0	0.008	0.04485	3.97914	2	1411.71	-1.33711	64.3924	0
Monilinia__050470	Monilinia__050470	52.7182	30.96	1	8	8	12	407	46.1311	5.60498
	A2	Sequence	# PSMs	# Proteins	# Protein Groups	Protein Group Accessions	Modifications	ΔCn	q-Value	PEP	XCorr	Charge	MH+ [Da]	ΔM [ppm]	RT [min]	# Missed Cleavages
	High	ISPNINNREPAGVHTLDAPDSPGYQFLQTR	2	1	1	Monilinia__050470		0	0	0.000215	5.74689	3	3307.65	1.37811	55.3263	1
	High	TIGHFMDQPESWNETSLTSYR	2	1	1	Monilinia__050470		0	0	0.002385	4.78296	3	2499.13	0.319737	60.5346	0
	High	GIIIINTENLGR	1	1	1	Monilinia__050470		0	0	0.000691	4.2862	2	1312.76	-0.404645	57.4421	0
	High	YGNQEVPGSSEK	1	1	1	Monilinia__050470		0	0	0.001559	4.233	2	1294.59	-0.409087	31.5013	0
	High	VFEAEDPSNWK	2	1	1	Monilinia__050470		0	0	0.0009108	3.91533	2	1321.61	-0.251876	51.8823	0
	High	NINKPLTPLSDWLVR	1	1	1	Monilinia__050470		0	0.002	0.004633	3.4602	3	1765.99	-0.6252	64.3635	0
	High	TIGHFmDQPESWNETSLTSYR	1	1	1	Monilinia__050470	M6(Oxidation)	0	0.004	0.006126	5.12207	3	2515.12	-1.54329	56.2446	0
	High	VGDLLGKYGNQEVPGSSEK	1	1	1	Monilinia__050470		0	0.004	0.006096	4.97875	3	1976.99	-0.363142	47.2555	1
	High	VAILPIGmAIVSSVIVNK	1	1	1	Monilinia__050470	M8(Oxidation)	0	0.004	0.008939	4.08084	2	1840.1	-0.343896	77.7478	0
Monilinia__067900	Monilinia__067900	51.8386	24.58	1	6	6	12	415	43.1023	6.91748
	A2	Sequence	# PSMs	# Proteins	# Protein Groups	Protein Group Accessions	Modifications	ΔCn	q-Value	PEP	XCorr	Charge	MH+ [Da]	ΔM [ppm]	RT [min]	# Missed Cleavages
	High	cTLWGSGVDSASATNNGQWR	1	1	1	Monilinia__067900	C1(Carbamidomethyl)	0	0	0.0003721	6.14338	2	2166.96	1.11304	57.1186	0
	High	DPSVNPSDScSNPASITNYK	3	1	1	Monilinia__067900	C10(Carbamidomethyl)	0	0	0.0001748	5.84094	2	2152.95	0.17601	47.3094	0
	High	DSFQVVITGSNGYEK	1	1	1	Monilinia__067900		0	0	6.323e-05	5.22001	2	1643.79	-0.306783	54.7314	0
	High	NLSLVSSWmQAIYK	3	1	1	Monilinia__067900	M9(Oxidation)	0	0	0.004268	5.07476	2	1655.85	-0.428613	69.5039	0
	High	VQPDTVDAFLAYSEFHSEAK	3	1	1	Monilinia__067900		0	0	0.001759	4.39018	2	2254.06	-1.2498	65.3723	0
	High	TDLcTGFNIYVER	1	1	1	Monilinia__067900	C4(Carbamidomethyl)	0	0.006	0.03398	3.80002	2	1587.75	0.701191	60.8496	0
Monilinia__072990	Monilinia__072990	48.4541	24.52	3	4	4	13	155	17.7605	9.72998
	A2	Sequence	# PSMs	# Proteins	# Protein Groups	Protein Group Accessions	Modifications	ΔCn	q-Value	PEP	XCorr	Charge	MH+ [Da]	ΔM [ppm]	RT [min]	# Missed Cleavages
	High	TITLEVESSDTIDNVK	3	3	1	Monilinia__072990		0	0	7.016e-05	5.6681	2	1763.89	1.68785	54.9114	0
	High	IQDKEGIPPDQQR	7	3	1	Monilinia__072990		0	0	0.002511	3.89596	3	1523.78	0.135842	30.0766	1
	High	ESTLHLVLR	1	3	1	Monilinia__072990		0	0.004	0.01856	2.92844	2	1067.62	-0.376888	46.4465	0
	High	EGIPPDQQR	2	3	1	Monilinia__072990		0	0.006	0.03162	2.50579	2	1039.52	-1.15513	27.7231	0
Monilinia__038540	Monilinia__038540	48.4523	24.93	1	7	7	11	345	37.1303	5.2749
	A2	Sequence	# PSMs	# Proteins	# Protein Groups	Protein Group Accessions	Modifications	ΔCn	q-Value	PEP	XCorr	Charge	MH+ [Da]	ΔM [ppm]	RT [min]	# Missed Cleavages
	High	TSAPAGAVVVDQSGATAGSYK	2	1	1	Monilinia__038540		0	0	3.148e-06	6.04353	2	1936.96	0.229303	43.7586	0
	High	ASDSVDSWYVINNSNIAR	3	1	1	Monilinia__038540		0	0	0.0006951	5.94007	2	2010.95	-3.11853	60.2899	0
	High	TISSGAITASGR	1	1	1	Monilinia__038540		0	0	0.0006499	4.0838	2	1120.59	-1.072	35.2691	0
	High	TSAPAGAVVVDQSGATAGSYKTFQAGVDALSK	1	1	1	Monilinia__038540		0	0.004	0.0126	4.4463	3	3054.54	1.1844	61.0087	1
	High	AVFQNSYLGDNIK	2	1	1	Monilinia__038540		0	0.004	0.01353	4.00249	2	1468.74	-1.51761	53.5102	0
	High	TFQAGVDALSK	1	1	1	Monilinia__038540		0	0.004	0.01703	3.30226	2	1136.6	0.627499	46.3208	0
	High	ALAWFEKNDIR	1	1	1	Monilinia__038540		0	0.008	0.04751	1.80872	3	1362.72	-0.183156	53.5272	1
Monilinia__016950	Monilinia__016950	45.6553	15.91	1	8	8	11	635	66.8728	6.58057
	A2	Sequence	# PSMs	# Proteins	# Protein Groups	Protein Group Accessions	Modifications	ΔCn	q-Value	PEP	XCorr	Charge	MH+ [Da]	ΔM [ppm]	RT [min]	# Missed Cleavages
	High	AmNWYGTTGTGSQVAAGLR	3	1	1	Monilinia__016950	M2(Oxidation)	0	0	3.852e-05	5.82574	2	1956.92	-0.467786	52.935	0
	High	TDNHAWLFSWK	1	1	1	Monilinia__016950		0	0	0.002942	4.41356	3	1404.67	0.215833	63.6099	0
	High	YGSATHTVNTDQR	2	1	1	Monilinia__016950		0	0	0.002804	3.88403	2	1449.67	-0.0364509	26.5369	0
	High	TYHSmALLmLDGR	1	1	1	Monilinia__016950	M5(Oxidation); M9(Oxidation)	0	0	0.00203	3.40577	3	1539.73	-0.129309	46.4488	0
	High	AIVTGGDTADKTSIYTSSANTWVTGPAmQIPR	1	1	1	Monilinia__016950	M28(Oxidation)	0	0.002	0.005049	5.80461	3	3325.64	0.297188	58.6817	1
	High	AFANGVVLPDGK	1	1	1	Monilinia__016950		0	0.005	0.02051	4.23248	2	1187.64	-0.99073	49.9618	0
	High	AIVTGGDTADK	1	1	1	Monilinia__016950		0	0.006	0.02906	2.8778	2	1047.53	0.858276	28.5482	0
	High	YGSATHTVNTDQRR	1	1	1	Monilinia__016950		0	0.007	0.0414	3.08401	3	1605.77	-0.221831	24.0414	1
Monilinia__002340	Monilinia__002340	43.2673	17.67	1	7	7	10	566	60.9254	4.70361
	A2	Sequence	# PSMs	# Proteins	# Protein Groups	Protein Group Accessions	Modifications	ΔCn	q-Value	PEP	XCorr	Charge	MH+ [Da]	ΔM [ppm]	RT [min]	# Missed Cleavages
	High	NLDFSTLAGLNTIVTAR	4	1	1	Monilinia__002340		0	0	5.58e-05	5.7416	2	1805.97	-1.9135	73.8665	0
	High	VSLITSEISFTcNTR	1	1	1	Monilinia__002340	C12(Carbamidomethyl)	0	0	0.0001145	5.29818	2	1727.87	1.62696	61.6162	0
	High	SAPYGTFTFGPTVDGTFVPELPAK	1	1	1	Monilinia__002340		0	0.002	0.004979	4.68449	3	2499.24	-0.184735	72.917	0
	High	LGLFGWLSGPTFEK	1	1	1	Monilinia__002340		0	0.004	0.01041	3.52499	2	1551.81	-6.2576	80.5692	0
	High	SGTANAALLDQR	1	1	1	Monilinia__002340		0	0.005	0.02227	4.07395	2	1216.63	-1.00495	40.0517	0
	High	FALEWVQK	1	1	1	Monilinia__002340		0	0.005	0.01966	2.53027	2	1020.55	-0.561938	59.1487	0
	High	YAAPPTGNLR	1	1	1	Monilinia__002340		0	0.007	0.04075	2.8072	2	1059.56	-0.861421	38.5524	0
Monilinia__083390	Monilinia__083390	42.179	17.24	1	8	8	10	580	64.6184	6.93213
	A2	Sequence	# PSMs	# Proteins	# Protein Groups	Protein Group Accessions	Modifications	ΔCn	q-Value	PEP	XCorr	Charge	MH+ [Da]	ΔM [ppm]	RT [min]	# Missed Cleavages
	High	IAPPAQGQVVDYNELANSESVGFLNK	2	1	1	Monilinia__083390		0	0	0.0004707	6.54537	3	2760.39	0.635795	64.5217	0
	High	NALNSLADTVSDPEEK	1	1	1	Monilinia__083390		0	0	7.802e-05	5.93398	2	1702.81	-1.10199	55.1089	0
	High	GGTIIDYEGSVR	1	1	1	Monilinia__083390		0	0	0.001295	3.95531	2	1266.63	-0.110121	48.5334	0
	High	LLEIAQVPK	1	1	1	Monilinia__083390		0	0.002	0.005888	3.49195	2	1010.62	-1.03957	50.5632	0
	High	DGMSFLDLSVR	1	1	1	Monilinia__083390		0	0.002	0.004468	3.34367	2	1239.6	-0.445479	69.5317	0
	High	DGmSFLDLSVR	1	1	1	Monilinia__083390	M3(Oxidation)	0	0.005	0.02413	3.44279	2	1255.6	-0.473217	62.211	0
	High	YEGHNIDILTFNQSR	1	1	1	Monilinia__083390		0	0.006	0.03809	3.32718	3	1806.88	0.639581	54.6867	0
	High	ADVKGGTIIDYEGSVR	1	1	1	Monilinia__083390		0	0.008	0.04709	3.96189	3	1679.86	-2.22399	46.2073	1
	High	QIEYLNR	1	1	1	Monilinia__083390		0	0.008	0.04702	2.25224	2	935.495	0.155217	40.556	0
Monilinia__001170	Monilinia__001170	40.4659	15.76	1	10	10	11	679	73.5422	6.1001
	A2	Sequence	# PSMs	# Proteins	# Protein Groups	Protein Group Accessions	Modifications	ΔCn	q-Value	PEP	XCorr	Charge	MH+ [Da]	ΔM [ppm]	RT [min]	# Missed Cleavages
	High	SQSGEGTVTAAELK	1	1	1	Monilinia__001170		0	0	0.0004001	5.03313	2	1377.68	-0.683261	38.4254	0
	High	TTPSVVAFAQDGER	1	1	1	Monilinia__001170		0	0	0.0005441	4.32833	2	1477.73	-0.67729	50.5665	0
	High	DAGQIAGLNVLR	1	1	1	Monilinia__001170		0	0.002	0.0055	4.70423	2	1226.68	-0.699063	57.6248	0
	High	YSPSQIGGFVLQK	1	1	1	Monilinia__001170		0	0.002	0.005551	4.01484	2	1423.76	-1.41334	58.2936	0
	High	TVQNAVVTVPAYFNDSQR	2	1	1	Monilinia__001170		0	0.002	0.005155	3.88866	3	2009	-4.33905	57.7606	0
	High	KAAIEAANR	1	1	1	Monilinia__001170		0	0.004	0.008032	3.29006	2	943.531	-0.691727	20.4887	1
	High	FTDAEVQR	1	1	1	Monilinia__001170		0	0.004	0.01102	3.12941	2	965.466	-2.5865	33.1162	0
	High	SDSVLNDTEK	1	1	1	Monilinia__001170		0	0.004	0.008252	3.10594	2	1107.52	0.381034	34.0415	0
	High	IIENSEGAR	1	1	1	Monilinia__001170		0	0.008	0.04386	2.94851	2	988.505	-1.11683	26.3926	0
	High	AAIEAANR	1	1	1	Monilinia__001170		0	0.008	0.0484	1.89525	2	815.436	-0.950951	24.9202	0
Monilinia__043180	Monilinia__043180	40.2117	30.79	2	8	8	9	341	35.553	8.646
	A2	Sequence	# PSMs	# Proteins	# Protein Groups	Protein Group Accessions	Modifications	ΔCn	q-Value	PEP	XCorr	Charge	MH+ [Da]	ΔM [ppm]	RT [min]	# Missed Cleavages
	High	GGPGVAADISHINTK	1	1	1	Monilinia__043180		0	0	0.0007151	5.22016	2	1436.75	-0.23827	41.466	0
	High	DGAGSATLSmAmAGAR	2	1	1	Monilinia__043180	M10(Oxidation); M12(Oxidation)	0	0	0.0002712	5.2066	2	1498.66	0.544737	37.63	0
	High	DDLFNTNASIVR	1	1	1	Monilinia__043180		0	0	0.001459	4.77685	2	1364.68	-1.12013	56.4844	0
	High	VTDLALYDIR	1	1	1	Monilinia__043180		0	0	0.002266	4.49377	2	1178.64	-0.278583	57.3297	0
	High	VQFGGDEVVQAK	1	1	1	Monilinia__043180		0	0	0.00135	3.90362	2	1276.65	1.03968	43.7111	0
	High	DAEIVLIPAGVPR	1	1	1	Monilinia__043180		0	0.004	0.01395	3.87702	2	1349.78	0.123696	62.3987	0
	High	LFGVTTLDVVR	1	2	1	Monilinia__043180		0	0.004	0.01555	3.45398	2	1219.7	0.062427	64.3191	0
	High	VTGYEPTPSGLAAALK	1	1	1	Monilinia__043180		0	0.008	0.0454	4.50236	2	1574.84	-0.274749	58.1009	0
Monilinia__067090	Monilinia__067090	38.6654	11.4	1	6	6	9	702	79.5227	4.94482
	A2	Sequence	# PSMs	# Proteins	# Protein Groups	Protein Group Accessions	Modifications	ΔCn	q-Value	PEP	XCorr	Charge	MH+ [Da]	ΔM [ppm]	RT [min]	# Missed Cleavages
	High	GVVDSEDLPLNLSR	2	1	1	Monilinia__067090		0	0	0.0007239	4.93937	2	1513.79	-0.274399	58.2662	0
	High	SGDDATSLSDYVTR	1	1	1	Monilinia__067090		0	0	0.0002438	4.50538	2	1486.67	-0.222308	50.8476	0
	High	KVEADGENDRTVK	1	1	1	Monilinia__067090		0	0.002	0.005133	5.13683	3	1460.73	0.356287	21.28	2
	High	NPSDITAEEYGSFYK	1	1	1	Monilinia__067090		0	0.002	0.005692	4.99763	2	1720.77	-1.02463	55.0244	0
	High	ADLVNNLGTIAR	2	1	1	Monilinia__067090		0	0.004	0.006195	3.9816	2	1256.7	-0.245987	53.2143	0
	High	TGQFGWSANmER	2	1	1	Monilinia__067090	M10(Oxidation)	0	0.004	0.01037	3.09509	2	1399.61	-0.081266	45.8566	0
Monilinia__042050	Monilinia__042050	37.9912	12.46	1	5	5	8	594	62.422	4.93213
	A2	Sequence	# PSMs	# Proteins	# Protein Groups	Protein Group Accessions	Modifications	ΔCn	q-Value	PEP	XCorr	Charge	MH+ [Da]	ΔM [ppm]	RT [min]	# Missed Cleavages
	High	GFPDISAHSLTPDYEVVTFGQK	2	1	1	Monilinia__042050		0	0	4.451e-05	5.93223	3	2408.18	-0.171697	65.4849	0
	High	TAWYQEDAVNEYLSK	2	1	1	Monilinia__042050		0	0	0.001562	5.01847	3	1816.84	-0.285813	62.8213	0
	High	AGKPVLGFINPLLYK	2	1	1	Monilinia__042050		0	0	0.001111	4.65741	3	1629.97	0.149866	65.2018	0
	High	DGSGGFSSYFR	1	1	1	Monilinia__042050		0	0.004	0.007132	3.96575	2	1179.51	-0.563224	57.8159	0
	High	VcNLIGILGIR	1	1	1	Monilinia__042050	C2(Carbamidomethyl)	0	0.004	0.007421	3.79867	2	1227.72	-0.269399	70.7524	0
Monilinia__080580	Monilinia__080580	37.3966	26.84	1	9	9	10	313	33.9497	9.83252
	A2	Sequence	# PSMs	# Proteins	# Protein Groups	Protein Group Accessions	Modifications	ΔCn	q-Value	PEP	XCorr	Charge	MH+ [Da]	ΔM [ppm]	RT [min]	# Missed Cleavages
	High	TLASDGIAGLYR	1	1	1	Monilinia__080580		0	0	0.002868	4.60437	2	1236.66	-0.0651564	55.6307	0
	High	mmmTSGEAVKYK	1	1	1	Monilinia__080580	M1(Oxidation); M2(Oxidation); M3(Oxidation)	0	0	0.0008815	3.99089	3	1423.63	1.10436	26.5584	1
	High	TTAQEGVASLWR	1	1	1	Monilinia__080580		0	0.002	0.005055	3.98039	2	1318.67	-0.891484	55.9543	0
	High	LLIQNQDEMLK	1	1	1	Monilinia__080580		0	0.002	0.005846	3.95794	2	1344.72	-1.2303	51.5644	0
	High	LLIQNQDEmLK	1	1	1	Monilinia__080580	M9(Oxidation)	0	0.004	0.01067	3.91966	2	1360.71	-0.887826	45.1739	0
	High	YFPTQALNFAFR	1	1	1	Monilinia__080580		0	0.005	0.02039	3.63383	2	1474.75	-0.13908	70.5814	0
	High	QFNGLIDVYK	1	1	1	Monilinia__080580		0	0.005	0.02156	3.06348	2	1196.63	-2.56054	57.6008	0
	High	VKLLIQNQDEmLK	1	1	1	Monilinia__080580	M11(Oxidation)	0	0.006	0.02591	3.68449	3	1587.88	-1.22984	44.2808	1
	High	mmmTSGEAVK	1	1	1	Monilinia__080580	M1(Oxidation); M2(Oxidation); M3(Oxidation)	0	0.006	0.02974	2.79026	2	1132.47	-0.490313	20.7154	0
	High	GFGPSVAGIVVYR	1	1	1	Monilinia__080580		0	0.008	0.04413	3.77129	2	1321.73	0.927091	60.6502	0
Monilinia__091290	Monilinia__091290	36.698	19.1	1	6	6	9	398	44.8599	5.30029
	A2	Sequence	# PSMs	# Proteins	# Protein Groups	Protein Group Accessions	Modifications	ΔCn	q-Value	PEP	XCorr	Charge	MH+ [Da]	ΔM [ppm]	RT [min]	# Missed Cleavages
	High	ALQDGPQVVVGTPGR	1	1	1	Monilinia__091290		0	0	0.000181	5.44931	2	1493.81	-0.309997	45.4142	0
	High	mFVLDEADEmLSR	2	1	1	Monilinia__091290	M1(Oxidation); M10(Oxidation)	0	0	0.0005357	4.77841	2	1587.7	0.402833	55.6165	0
	High	MFVLDEADEmLSR	2	1	1	Monilinia__091290	M10(Oxidation)	0	0	0.002134	4.24602	2	1571.7	-4.38177	60.8531	0
	High	GHDVIAQAQSGTGK	1	1	1	Monilinia__091290		0	0	0.001829	3.96678	2	1368.69	0.811317	29.8927	0
	High	VLIATDLLAR	1	1	1	Monilinia__091290		0	0.004	0.01142	3.86314	2	1084.67	-0.673726	60.5279	0
	High	ELAQQIQK	1	1	1	Monilinia__091290		0	0.004	0.01788	2.74884	2	957.535	-1.00603	31.7152	0
	High	GVYAYGFERPSAIQQR	1	1	1	Monilinia__091290		0	0.005	0.02175	3.01412	3	1841.93	-1.53289	48.6323	0
Monilinia__011730	Monilinia__011730	36.4847	25.33	1	6	6	9	375	41.6129	5.69385
	A2	Sequence	# PSMs	# Proteins	# Protein Groups	Protein Group Accessions	Modifications	ΔCn	q-Value	PEP	XCorr	Charge	MH+ [Da]	ΔM [ppm]	RT [min]	# Missed Cleavages
	High	VAPEEHPVLLTEAPINPK	3	1	1	Monilinia__011730		0	0	8.219e-05	5.03875	2	1954.06	0.124645	51.0844	0
	High	SYELPDGQVITIGNER	2	1	1	Monilinia__011730		0	0	0.000264	4.75961	2	1790.88	-5.16688	62.1204	0
	High	AGFAGDDAPR	1	1	1	Monilinia__011730		0	0.002	0.005682	3.6309	2	976.448	-0.563056	34.2771	0
	High	TTGIVLDSGDGVTHVVPIYEGFSLPHAIAR	1	1	1	Monilinia__011730		0	0.004	0.008557	4.4526	4	3121.64	1.14856	66.9503	0
	High	DSYVGDEAQSK	1	1	1	Monilinia__011730		0	0.004	0.01437	3.472	2	1198.52	-0.217806	31.7516	0
	High	GYTFSTTAER	1	1	1	Monilinia__011730		0	0.008	0.05049	3.08267	2	1132.53	0.0563676	41.4908	0
Monilinia__036690	Monilinia__036690	35.0991	8.25	1	3	3	7	618	67.1716	5.50342
	A2	Sequence	# PSMs	# Proteins	# Protein Groups	Protein Group Accessions	Modifications	ΔCn	q-Value	PEP	XCorr	Charge	MH+ [Da]	ΔM [ppm]	RT [min]	# Missed Cleavages
	High	IINEPTAAAIAYGLGAGK	4	1	1	Monilinia__036690		0	0	0.002667	5.9675	2	1729.95	-0.27615	63.0022	0
	High	TFTTVADNQQTVQFPVFQGER	2	1	1	Monilinia__036690		0	0	6.268e-05	5.31911	3	2413.18	0.791349	64.1279	0
	High	DAGAIAGLNVLR	1	1	1	Monilinia__036690		0	0	0.0002657	4.35542	2	1169.66	-0.336527	59.2207	0
Monilinia__004810	Monilinia__004810	35.0562	16.46	1	6	6	8	480	52.408	5.14795
	A2	Sequence	# PSMs	# Proteins	# Protein Groups	Protein Group Accessions	Modifications	ΔCn	q-Value	PEP	XCorr	Charge	MH+ [Da]	ΔM [ppm]	RT [min]	# Missed Cleavages
	High	TYVNFAHGDETNANVYSPENVHR	2	1	1	Monilinia__004810		0	0	1.787e-06	6.78132	3	2634.2	-0.636913	46.2323	0
	High	GAGPNFGIVTSAVmK	1	1	1	Monilinia__004810	M14(Oxidation)	0	0	0.001549	4.3457	2	1464.75	1.26251	54.5229	0
	High	LDSIAETFGSSIR	1	1	1	Monilinia__004810		0	0.002	0.005019	4.46952	2	1395.71	-0.54477	59.3403	0
	High	GAGPNFGIVTSAVMK	1	1	1	Monilinia__004810		0	0.004	0.008057	4.46422	2	1448.76	0.294305	60.1133	0
	High	APSPGTIVNVATEK	1	1	1	Monilinia__004810		0	0.004	0.01323	4.22735	2	1383.75	0.323263	47.5032	0
	High	WSEFKAPSPGTIVNVATEK	1	1	1	Monilinia__004810		0	0.004	0.01317	3.95126	3	2061.07	0.586639	57.705	1
	High	SVDQLPESR	1	1	1	Monilinia__004810		0	0.004	0.00796	3.35457	2	1030.52	-0.479916	35.0475	0
Monilinia__020060	Monilinia__020060	34.5537	14.31	1	6	6	9	615	66.676	5.35107
	A2	Sequence	# PSMs	# Proteins	# Protein Groups	Protein Group Accessions	Modifications	ΔCn	q-Value	PEP	XCorr	Charge	MH+ [Da]	ΔM [ppm]	RT [min]	# Missed Cleavages
	High	DLPGVVSNSYQDTEQTVPYSYAVSVcR	2	1	1	Monilinia__020060	C26(Carbamidomethyl)	0	0	0.003851	4.00093	3	3034.41	-0.26117	65.3409	0
	High	LGWLNPWLYSK	1	1	1	Monilinia__020060		0	0	0.004264	3.8544	2	1376.74	2.71254	73.968	0
	High	FINPEVVASDSR	2	1	1	Monilinia__020060		0	0	0.001813	3.45641	2	1333.67	0.00668524	49.6608	0
	High	NGFVSGGGFSR	1	1	1	Monilinia__020060		0	0	0.004031	3.43986	2	1084.52	-0.632798	44.199	0
	High	TLYGTVDYKVQAAGK	1	1	1	Monilinia__020060		0	0.004	0.01239	5.30072	2	1613.86	1.008	44.7347	1
	High	DLVLGSSGYGHN	2	1	1	Monilinia__020060		0	0.004	0.01114	3.80268	2	1218.58	0.51521	47.6692	0
Monilinia__065900	Monilinia__065900	33.5045	27.51	1	4	6	9	269	29.97	4.75439
	A2	Sequence	# PSMs	# Proteins	# Protein Groups	Protein Group Accessions	Modifications	ΔCn	q-Value	PEP	XCorr	Charge	MH+ [Da]	ΔM [ppm]	RT [min]	# Missed Cleavages
	High	EAEAEAEAAAPAEDKPAAE	1	1	1	Monilinia__065900		0	0	0.0002489	5.10354	2	1869.84	1.32024	37.2201	0
	High	SVASEDQELSVEER	1	1	1	Monilinia__065900		0	0	0.004178	4.48157	2	1577.73	-0.516114	42.2379	0
	High	NLLSVAYKNVIGAR	2	1	1	Monilinia__065900		0	0.002	0.005204	4.0818	2	1517.88	-1.42841	62.1134	1
	High	DSTLIMQLLR	1	2	2	Monilinia__065900;Monilinia__085210		0	0.002	0.004951	3.80703	2	1189.66	-0.653507	73.9448	0
	High	DSTLImQLLR	2	2	2	Monilinia__065900;Monilinia__085210	M6(Oxidation)	0	0.004	0.009636	3.50244	2	1205.66	-0.274642	69.4082	0
	High	NATEVAQTDLAPTHPIR	1	1	1	Monilinia__065900		0	0.004	0.01392	3.24505	3	1833.95	0.453056	41.9354	0
	High	NLLSVAYK	1	2	2	Monilinia__065900;Monilinia__085210		0	0.004	0.009665	2.21812	2	907.525	0.398609	50.104	0
Monilinia__048390	Monilinia__048390	31.473	16.4	1	8	8	10	634	70.4293	5.51611
	A2	Sequence	# PSMs	# Proteins	# Protein Groups	Protein Group Accessions	Modifications	ΔCn	q-Value	PEP	XCorr	Charge	MH+ [Da]	ΔM [ppm]	RT [min]	# Missed Cleavages
	High	GAAAAEVLWSGAK	1	1	1	Monilinia__048390		0	0	0.001464	5.12493	2	1230.65	-0.130576	52.6008	0
	High	SQIDAGNRLPEFNEHLR	2	1	1	Monilinia__048390		0	0	0.001204	4.06497	3	1996	0.522647	47.7125	1
	High	IFDQGLTPWK	1	1	1	Monilinia__048390		0	0	0.002517	3.82078	2	1204.64	-0.494469	59.8672	0
	High	ISPYSSYFHTGGDEVNVNAYLLDPSVK	1	1	1	Monilinia__048390		0	0.002	0.004451	4.33718	3	2972.43	-0.767397	66.4827	0
	High	VLTPLIQAFVDR	1	1	1	Monilinia__048390		0	0.004	0.01447	3.06852	2	1371.8	-0.38891	72.6027	0
	High	GLNmDVSR	1	1	1	Monilinia__048390	M4(Oxidation)	0	0.004	0.01848	2.53278	2	907.43	-0.227043	28.9505	0
	High	LFDDLLPR	2	1	1	Monilinia__048390		0	0.006	0.02797	3.1374	2	988.546	-0.257174	63.9994	0
	High	TIVTDAVAR	1	1	1	Monilinia__048390		0	0.006	0.0362	2.55861	2	945.536	-0.190213	39.822	0
Monilinia__070080	Monilinia__070080	31.2003	15.68	1	7	7	8	542	62.7761	6.63916
	A2	Sequence	# PSMs	# Proteins	# Protein Groups	Protein Group Accessions	Modifications	ΔCn	q-Value	PEP	XCorr	Charge	MH+ [Da]	ΔM [ppm]	RT [min]	# Missed Cleavages
	High	VLDLQDHTVVAMTETGDVK	1	1	1	Monilinia__070080		0	0	0.000551	5.92307	3	2071.04	-1.00609	54.7387	0
	High	ITTSAATGQHR	1	1	1	Monilinia__070080		0	0	0.00326	3.21342	2	1142.59	-0.379304	23.1842	0
	High	VLDLQDHTVVAmTETGDVK	1	1	1	Monilinia__070080	M12(Oxidation)	0	0.002	0.005192	6.18727	3	2087.04	3.42674	47.662	0
	High	mGDLLmLQGRPcQVIR	1	1	1	Monilinia__070080	M1(Oxidation); M6(Oxidation); C12(Carbamidomethyl)	0	0.004	0.007832	3.60446	3	1918.96	-0.82003	51.6061	0
	High	ImVVADGGREIAVDmK	1	1	1	Monilinia__070080	M2(Oxidation); M15(Oxidation)	0	0.004	0.01325	3.50863	3	1735.87	-0.516457	42.6532	1
	High	IMVVADGGR	1	1	1	Monilinia__070080		0	0.004	0.0089	2.63062	2	917.487	-0.696866	37.8338	0
	High	QAVPVLDQSNLWTR	1	1	1	Monilinia__070080		0	0.005	0.02377	3.32845	2	1626.86	-1.64487	60.9692	0
	High	YLGVDLFTR	1	1	1	Monilinia__070080		0	0.007	0.0414	2.80442	2	1083.58	-0.95822	64.4138	0
Monilinia__005990	Monilinia__005990	30.5481	14.36	1	4	4	7	376	40.1154	4.52588
	A2	Sequence	# PSMs	# Proteins	# Protein Groups	Protein Group Accessions	Modifications	ΔCn	q-Value	PEP	XCorr	Charge	MH+ [Da]	ΔM [ppm]	RT [min]	# Missed Cleavages
	High	IEILPDGTPVGASEVVVDNVPR	3	1	1	Monilinia__005990		0	0	0.001782	5.53578	3	2276.21	-0.73685	64.883	0
	High	ISTTDATYSALLSDPK	2	1	1	Monilinia__005990		0	0.004	0.006106	5.45853	2	1682.85	-1.4181	55.9521	0
	High	ADDFVFK	1	1	1	Monilinia__005990		0	0.004	0.006629	3.22318	2	841.409	-0.346157	49.7338	0
	High	TSGINSIWK	1	1	1	Monilinia__005990		0	0.007	0.04262	2.96365	2	1005.54	-0.108219	50.3277	0
Monilinia__061780	Monilinia__061780	28.6651	24.54	1	6	6	7	379	39.292	4.88135
	A2	Sequence	# PSMs	# Proteins	# Protein Groups	Protein Group Accessions	Modifications	ΔCn	q-Value	PEP	XCorr	Charge	MH+ [Da]	ΔM [ppm]	RT [min]	# Missed Cleavages
	High	APFGEVPLSDISSDTATHIASGYLNPQK	2	1	1	Monilinia__061780		0	0	6.19e-05	5.71446	3	2915.44	-1.39113	67.5161	0
	High	GALVVLNDRIVSAYYVTK	1	1	1	Monilinia__061780		0	0.002	0.005956	3.62704	3	1981.11	-0.540308	61.7368	1
	High	AVEQGNLGALISNTPYFFYPPVEPTGK	1	1	1	Monilinia__061780		0	0.004	0.01035	5.70014	3	2909.45	-7.4336	78.5505	0
	High	TNANTMDTFK	1	1	1	Monilinia__061780		0	0.004	0.008523	3.41986	2	1142.51	-1.50042	38.3195	0
	High	GALVVLNDR	1	1	1	Monilinia__061780		0	0.004	0.006727	3.16292	2	956.551	-1.01625	46.1817	0
	High	FNIPVVQSTR	1	1	1	Monilinia__061780		0	0.004	0.01314	2.70493	2	1160.64	-0.544646	52.5148	0
Monilinia__039580	Monilinia__039580	27.5631	13.13	1	5	5	6	579	61.2135	5.33838
	A2	Sequence	# PSMs	# Proteins	# Protein Groups	Protein Group Accessions	Modifications	ΔCn	q-Value	PEP	XCorr	Charge	MH+ [Da]	ΔM [ppm]	RT [min]	# Missed Cleavages
	High	LYATQPSTDLTSQDGIR	1	1	1	Monilinia__039580		0	0	0.0001185	6.13082	2	1865.93	1.23576	48.736	0
	High	TLLLEGGGLSYGVTGGDLDSR	1	1	1	Monilinia__039580		0	0	0.001406	6.05639	2	2080.06	1.25281	65.0419	0
	High	FIYDIFQGLPAAGLTPK	1	1	1	Monilinia__039580		0	0	0.002647	4.46882	2	1851	-1.12476	78.0268	0
	High	YLQSGYYAAR	2	1	1	Monilinia__039580		0	0	0.001448	3.51691	2	1191.58	0.990814	41.2224	0
	High	ASELILGVAGK	1	1	1	Monilinia__039580		0	0.002	0.0059	4.34655	2	1057.63	0.153655	50.9073	0
Monilinia__072080	Monilinia__072080	26.4669	5.82	1	2	2	6	567	64.6388	5.16064
	A2	Sequence	# PSMs	# Proteins	# Protein Groups	Protein Group Accessions	Modifications	ΔCn	q-Value	PEP	XCorr	Charge	MH+ [Da]	ΔM [ppm]	RT [min]	# Missed Cleavages
	High	FLTTEQALmDEVYFAR	3	1	1	Monilinia__072080	M9(Oxidation)	0	0	0.002015	5.55712	2	1949.93	-0.116085	68.0486	0
	High	YYGESIPTPDFSTENLR	2	1	1	Monilinia__072080		0	0.004	0.009102	3.3401	2	1988.92	-1.06335	61.0234	0
	High	FLTTEQALMDEVYFAR	1	1	1	Monilinia__072080		0	0.006	0.03059	4.44487	3	1933.94	0.560456	73.7515	0
Monilinia__085750	Monilinia__085750	26.3527	17.41	1	4	4	6	402	41.4462	5.2749
	A2	Sequence	# PSMs	# Proteins	# Protein Groups	Protein Group Accessions	Modifications	ΔCn	q-Value	PEP	XCorr	Charge	MH+ [Da]	ΔM [ppm]	RT [min]	# Missed Cleavages
	High	SLSGYTWNIGYADGSGASGVVGTDTVK	1	1	1	Monilinia__085750		0	0	0.0006651	5.14409	3	2662.27	1.09911	64.2781	0
	High	SDGLIGmAFSNINTVSPR	2	1	1	Monilinia__085750	M7(Oxidation)	0	0	0.002575	5.02204	2	1894.93	-0.477028	64.008	0
	High	VGGTTVTGQAVELANK	1	1	1	Monilinia__085750		0	0	0.0001349	4.6506	2	1544.83	-0.640463	44.7138	0
	High	SDGLIGMAFSNINTVSPR	1	1	1	Monilinia__085750		0	0.004	0.01811	4.43315	2	1878.94	1.75014	70.3294	0
	High	VSSTFISDK	1	1	1	Monilinia__085750		0	0.004	0.01173	2.73256	2	983.504	-0.123274	38.9392	0
Monilinia__032820	Monilinia__032820	25.9791	9.09	1	2	2	5	385	40.2512	4.93213
	A2	Sequence	# PSMs	# Proteins	# Protein Groups	Protein Group Accessions	Modifications	ΔCn	q-Value	PEP	XCorr	Charge	MH+ [Da]	ΔM [ppm]	RT [min]	# Missed Cleavages
	High	TLAYDDPLTIGGNNYPQTPmQVK	3	1	1	Monilinia__032820	M20(Oxidation)	0	0	0.0006574	6.34715	3	2552.24	0.802315	59.3372	0
	High	TLAYDDPLTIGGNNYPQTPMQVK	1	1	1	Monilinia__032820		0	0	2.064e-05	6.31079	3	2536.24	0.198221	63.7663	0
	High	ATIWYIDGQAVR	1	1	1	Monilinia__032820		0	0	0.002388	3.70928	2	1392.73	1.58993	58.0337	0
Monilinia__015300	Monilinia__015300	25.6481	14.95	1	5	5	6	475	51.5455	7.23975
	A2	Sequence	# PSMs	# Proteins	# Protein Groups	Protein Group Accessions	Modifications	ΔCn	q-Value	PEP	XCorr	Charge	MH+ [Da]	ΔM [ppm]	RT [min]	# Missed Cleavages
	High	DVVIVGGGSSGTYAAIGLIDAQK	1	1	1	Monilinia__015300		0	0	0.0001569	6.90205	2	2191.16	0.487135	67.4161	0
	High	IDNLAGWDLSVSEK	1	1	1	Monilinia__015300		0	0.002	0.004804	4.7183	2	1546.77	-1.27139	61.8135	0
	High	AAMFAEFNR	1	1	1	Monilinia__015300		0	0.002	0.004582	3.09902	2	1056.49	0.0192725	53.6187	0
	High	AQAIIGDENVFLSAK	1	1	1	Monilinia__015300		0	0.004	0.006771	4.83734	2	1575.84	-0.0553464	59.569	0
	High	SVAVIDNQDR	1	1	1	Monilinia__015300		0	0.004	0.006146	3.42979	2	1116.56	-0.593784	34.3835	0
	High	AAmFAEFNR	1	1	1	Monilinia__015300	M3(Oxidation)	0	0.004	0.01251	2.66159	2	1072.49	-1.27215	45.5003	0
Monilinia__088190	Monilinia__088190	25.6027	9.14	1	5	5	6	821	85.1438	5.33838
	A2	Sequence	# PSMs	# Proteins	# Protein Groups	Protein Group Accessions	Modifications	ΔCn	q-Value	PEP	XCorr	Charge	MH+ [Da]	ΔM [ppm]	RT [min]	# Missed Cleavages
	High	IQPLSANPQWELDSmPEGR	2	1	1	Monilinia__088190	M15(Oxidation)	0	0	0.0001924	5.7569	3	2184.04	-0.731014	57.7088	0
	High	mLYLDSTGFVAGATQQK	1	1	1	Monilinia__088190	M1(Oxidation)	0	0	0.002692	4.71238	2	1845.9	-0.136234	57.4288	0
	High	SSQVFNVGTNTVVK	1	1	1	Monilinia__088190		0	0	0.003578	3.98381	2	1479.78	0.383852	48.5914	0
	High	FTTLAASTIPR	1	1	1	Monilinia__088190		0	0	0.004352	3.49761	2	1177.66	-0.796064	49.4758	0
	High	LQPDAADPYVTEFR	1	1	1	Monilinia__088190		0	0	0.002774	3.44772	2	1621.78	-1.75534	55.9599	0
Monilinia__069050	Monilinia__069050	24.5022	21.2	1	5	5	7	382	39.4276	8.00146
	A2	Sequence	# PSMs	# Proteins	# Protein Groups	Protein Group Accessions	Modifications	ΔCn	q-Value	PEP	XCorr	Charge	MH+ [Da]	ΔM [ppm]	RT [min]	# Missed Cleavages
	High	GVTGGGSATPVYPTTNAQLVSYLGDSTPR	2	1	1	Monilinia__069050		0	0	0.0007242	7.49414	3	2866.42	-0.150162	64.0013	0
	High	TLIGEGAAGIIQGK	1	1	1	Monilinia__069050		0	0	0.002555	4.3662	2	1327.76	0.0248083	54.8686	0
	High	VTISNHYLDGR	2	1	1	Monilinia__069050		0	0	0.002898	1.77008	3	1274.65	-0.817129	41.5825	0
	High	NIIIQNIKIEEINPK	1	1	1	Monilinia__069050		0	0.004	0.01064	1.78284	3	1779.04	-0.635285	56.9482	1
	High	QHIVLGTLASNR	1	1	1	Monilinia__069050		0	0.005	0.02207	2.93431	2	1308.74	-0.173138	42.0341	0
Monilinia__069380	Monilinia__069380	24.3344	18.49	1	6	6	6	476	51.4687	4.85596
	A2	Sequence	# PSMs	# Proteins	# Protein Groups	Protein Group Accessions	Modifications	ΔCn	q-Value	PEP	XCorr	Charge	MH+ [Da]	ΔM [ppm]	RT [min]	# Missed Cleavages
	High	EPSDDPYPPETYATYLQSAAVVK	1	1	1	Monilinia__069380		0	0	0.0002413	6.56814	3	2541.2	-2.16208	65.8705	0
	High	VFGAGHEVPYYSPALALQAFK	1	1	1	Monilinia__069380		0	0	0.001514	4.93864	3	2265.18	2.14277	67.9636	0
	High	YQEcPDGPYEK	1	1	1	Monilinia__069380	C4(Carbamidomethyl)	0	0	0.002035	3.0631	2	1385.57	-0.299436	35.503	0
	High	TAGNLSWLR	1	1	1	Monilinia__069380		0	0.002	0.004682	3.30012	2	1017.55	-0.716135	54.3363	0
	High	LLQAFYAAFPVYENR	1	1	1	Monilinia__069380		0	0.004	0.006611	3.48895	2	1801.92	-3.08717	72.3656	0
	High	FAATGDDSR	1	1	1	Monilinia__069380		0	0.006	0.02576	2.97549	2	939.417	-0.094484	27.0734	0
Monilinia__085210	Monilinia__085210	23.6618	22.18	1	3	5	7	275	30.8353	4.97021
	A2	Sequence	# PSMs	# Proteins	# Protein Groups	Protein Group Accessions	Modifications	ΔCn	q-Value	PEP	XCorr	Charge	MH+ [Da]	ΔM [ppm]	RT [min]	# Missed Cleavages
	High	LGGELTVDER	1	1	1	Monilinia__085210		0	0	0.003892	4.0065	2	1088.56	-0.126987	41.7031	0
	High	EAEKAVESETKADEPATEATPAPES	1	1	1	Monilinia__085210		0	0.002	0.005711	4.12683	3	2587.19	-0.941342	37.8129	2
	High	DSTLIMQLLR	1	2	2	Monilinia__065900;Monilinia__085210		0	0.002	0.004951	3.80703	2	1189.66	-0.653507	73.9448	0
	High	DSTLImQLLR	2	2	2	Monilinia__065900;Monilinia__085210	M6(Oxidation)	0	0.004	0.009636	3.50244	2	1205.66	-0.274642	69.4082	0
	High	IISSIEQK	1	1	1	Monilinia__085210		0	0.004	0.006261	2.71781	2	917.53	-0.533585	34.4948	0
	High	NLLSVAYK	1	2	2	Monilinia__065900;Monilinia__085210		0	0.004	0.009665	2.21812	2	907.525	0.398609	50.104	0
Monilinia__092580	Monilinia__092580	23.4135	20.49	1	5	5	5	371	39.6499	6.13818
	A2	Sequence	# PSMs	# Proteins	# Protein Groups	Protein Group Accessions	Modifications	ΔCn	q-Value	PEP	XCorr	Charge	MH+ [Da]	ΔM [ppm]	RT [min]	# Missed Cleavages
	High	LGPDGEPLPKTDEEYAESQLTLR	1	1	1	Monilinia__092580		0	0	0.0006227	6.21992	3	2558.26	-1.0463	57.2361	1
	High	TQTGGSGGISQGGLGGTSR	1	1	1	Monilinia__092580		0	0	0.0006735	5.53486	2	1677.82	1.06736	35.389	0
	High	VLTISGGcESISR	1	1	1	Monilinia__092580	C8(Carbamidomethyl)	0	0	0.003724	4.44782	2	1378.69	-4.19391	45.9483	0
	High	IVEVQGNPEGIQK	1	1	1	Monilinia__092580		0	0.002	0.005188	4.69594	2	1410.76	-0.313959	39.7423	0
	High	VVQGVHDR	1	1	1	Monilinia__092580		0	0.008	0.04473	2.51496	2	909.49	-0.236987	19.393	0
Monilinia__068480	Monilinia__068480	23.1491	17.12	1	5	5	5	438	47.0903	5.49072
	A2	Sequence	# PSMs	# Proteins	# Protein Groups	Protein Group Accessions	Modifications	ΔCn	q-Value	PEP	XCorr	Charge	MH+ [Da]	ΔM [ppm]	RT [min]	# Missed Cleavages
	High	SSDFQIVGDDLTVTNPIR	1	1	1	Monilinia__068480		0	0	2.745e-05	5.801	2	1976.99	1.18729	64.9784	0
	High	SGETEDVTIADIVVGLR	1	1	1	Monilinia__068480		0	0	0.00287	5.64077	2	1773.92	0.779461	74.2376	0
	High	VNQIGTLTESIQAAK	1	1	1	Monilinia__068480		0	0	0.0006842	4.6608	2	1572.86	-0.266427	54.5984	0
	High	IEEELGDKAVYAGESFR	1	1	1	Monilinia__068480		0	0.004	0.008298	4.28071	3	1912.93	0.10347	51.2142	1
	High	ScNALLLK	1	1	1	Monilinia__068480	C2(Carbamidomethyl)	0	0.005	0.02152	2.76577	2	918.506	-1.41426	43.3602	0
Monilinia__046830	Monilinia__046830	22.3763	9.32	1	4	4	5	687	73.349	6.39209
	A2	Sequence	# PSMs	# Proteins	# Protein Groups	Protein Group Accessions	Modifications	ΔCn	q-Value	PEP	XCorr	Charge	MH+ [Da]	ΔM [ppm]	RT [min]	# Missed Cleavages
	High	GVNTFTAANNLIELPK	1	1	1	Monilinia__046830		0	0	0.001641	5.39713	2	1701.92	0.902158	63.7164	0
	High	EYWLNIQDGmASPDGFSR	2	1	1	Monilinia__046830	M10(Oxidation)	0	0	0.003339	4.83504	3	2101.93	0.766706	64.1882	0
	High	WNSNAIHQEDSGV	1	1	1	Monilinia__046830		0	0.004	0.009591	4.27193	2	1456.64	-2.01957	43.2571	0
	High	SIPQAScSENANPNNIK	1	1	1	Monilinia__046830	C7(Carbamidomethyl)	0	0.004	0.01669	3.5605	2	1843.86	1.40322	37.7624	0
Monilinia__075440	Monilinia__075440	22.1491	12.2	1	5	5	5	582	61.1242	5.73193
	A2	Sequence	# PSMs	# Proteins	# Protein Groups	Protein Group Accessions	Modifications	ΔCn	q-Value	PEP	XCorr	Charge	MH+ [Da]	ΔM [ppm]	RT [min]	# Missed Cleavages
	High	TNETAGDGTTTATVLAK	1	1	1	Monilinia__075440		0	0	0.00278	5.37797	2	1650.82	0.888272	38.9085	0
	High	TIVENAGTEGSVVVGK	1	1	1	Monilinia__075440		0	0	0.000917	5.05708	2	1559.83	-0.344483	43.7887	0
	High	AAVEEGILPGGGTALLK	1	1	1	Monilinia__075440		0	0	0.004353	4.2761	2	1595.9	-1.04772	59.413	0
	High	FVDALNATR	1	1	1	Monilinia__075440		0	0	0.002067	3.69764	2	1006.53	-0.371276	43.9789	0
	High	AALLAGVETLAK	1	1	1	Monilinia__075440		0	0.004	0.01555	3.74028	2	1156.69	0.721285	58.6089	0
Monilinia__021650	Monilinia__021650	20.9001	11.44	1	5	5	5	752	82.2279	7.18115
	A2	Sequence	# PSMs	# Proteins	# Protein Groups	Protein Group Accessions	Modifications	ΔCn	q-Value	PEP	XCorr	Charge	MH+ [Da]	ΔM [ppm]	RT [min]	# Missed Cleavages
	High	LGSENLALDQPSGNAPLPHGIDVR	1	1	1	Monilinia__021650		0	0	0.0001975	5.09144	3	2470.26	-2.99471	55.1992	0
	High	AISEFLGAPLPYDDVAALRDR	1	1	1	Monilinia__021650		0	0	0.002822	3.04323	3	2289.19	0.391992	67.7779	1
	High	FANDIAGAPELGSTGR	1	1	1	Monilinia__021650		0	0.004	0.01258	4.8002	2	1575.78	0.646017	50.0666	0
	High	GNDLQIGTYLEK	1	1	1	Monilinia__021650		0	0.004	0.01893	4.15011	2	1350.69	0.156842	55.9739	0
	High	VIDNFYFTDVISR	1	1	1	Monilinia__021650		0	0.005	0.02125	3.81511	2	1588.8	0.963192	68.35	0
Monilinia__070780	Monilinia__070780	20.5152	10.15	1	5	5	5	581	61.5546	9.26123
	A2	Sequence	# PSMs	# Proteins	# Protein Groups	Protein Group Accessions	Modifications	ΔCn	q-Value	PEP	XCorr	Charge	MH+ [Da]	ΔM [ppm]	RT [min]	# Missed Cleavages
	High	ALQAIAEGSISQEDFTK	1	1	1	Monilinia__070780		0	0	3.345e-05	6.12145	2	1807.91	0.244007	55.5038	0
	High	AGTRYQTAPGLTSGLER	1	1	1	Monilinia__070780		0	0.004	0.01309	4.02822	3	1777.92	-0.67967	42.6495	1
	High	YQTAPGLTSGLER	1	1	1	Monilinia__070780		0	0.004	0.006366	3.95483	2	1392.71	-0.512763	46.7299	0
	High	GLGTPLFPSSSTPLTK	1	1	1	Monilinia__070780		0	0.004	0.006997	3.61098	2	1602.87	0.384277	59.7476	0
	High	AFQIDEVGK	1	1	1	Monilinia__070780		0	0.008	0.05128	2.79975	2	1006.52	1.14425	47.1654	0
Monilinia__010540	Monilinia__010540	20.2621	6.71	1	3	3	5	656	70.6197	4.99561
	A2	Sequence	# PSMs	# Proteins	# Protein Groups	Protein Group Accessions	Modifications	ΔCn	q-Value	PEP	XCorr	Charge	MH+ [Da]	ΔM [ppm]	RT [min]	# Missed Cleavages
	High	VGSGILVHEAYEYAK	2	1	1	Monilinia__010540		0	0	0.0002927	5.17425	2	1635.84	0.18889	52.1147	0
	High	TSPLAAVcYPEWPEYDATK	1	1	1	Monilinia__010540	C8(Carbamidomethyl)	0	0	0.0003157	4.81948	2	2198.01	-1.81875	65.5588	0
	High	TNSEVFWmLR	1	1	1	Monilinia__010540	M8(Oxidation)	0	0	0.004262	3.69189	2	1298.62	0.15125	60.522	0
	High	TNSEVFWMLR	1	1	1	Monilinia__010540		0	0.004	0.01574	3.47837	2	1282.62	-0.385189	67.882	0
Monilinia__018720	Monilinia__018720	19.9877	15.87	1	3	3	4	252	26.767	6.59521
	A2	Sequence	# PSMs	# Proteins	# Protein Groups	Protein Group Accessions	Modifications	ΔCn	q-Value	PEP	XCorr	Charge	MH+ [Da]	ΔM [ppm]	RT [min]	# Missed Cleavages
	High	TDLGGEQGELTAEEGAAASLK	2	1	1	Monilinia__018720		0	0	1.25456e-06	7.66538	2	2046.98	-1.12704	55.2749	0
	High	LTEIAEGSSGR	1	1	1	Monilinia__018720		0	0	0.002439	3.76836	2	1119.57	3.30067	33.2427	0
	High	GLGLELTR	1	1	1	Monilinia__018720		0	0.004	0.01345	2.6085	2	858.504	-0.154077	50.0029	0
Monilinia__005270	Monilinia__005270	19.7299	10.92	1	4	4	4	586	61.2944	5.2876
	A2	Sequence	# PSMs	# Proteins	# Protein Groups	Protein Group Accessions	Modifications	ΔCn	q-Value	PEP	XCorr	Charge	MH+ [Da]	ΔM [ppm]	RT [min]	# Missed Cleavages
	High	GVSVLVASGDSGVGDScTTGSTK	1	1	1	Monilinia__005270	C17(Carbamidomethyl)	0	0	0.001221	7.4806	2	2141	0.664496	46.761	0
	High	SGSIGIAGFLEQWPSK	1	1	1	Monilinia__005270		0	0	0.002193	4.27686	2	1676.86	-0.379423	73.0859	0
	High	AGLGFLNPWLYSSAK	1	1	1	Monilinia__005270		0	0.004	0.01237	4.58092	2	1623.85	-1.54561	75.3992	0
	High	SALTDITTGK	1	1	1	Monilinia__005270		0	0.004	0.007081	3.39149	2	1006.54	-0.555478	45.1142	0
Monilinia__028560	Monilinia__028560	19.375	17.34	1	5	5	5	444	49.1771	5.32568
	A2	Sequence	# PSMs	# Proteins	# Protein Groups	Protein Group Accessions	Modifications	ΔCn	q-Value	PEP	XCorr	Charge	MH+ [Da]	ΔM [ppm]	RT [min]	# Missed Cleavages
	High	TDTPVTLPDPFIHS	1	1	1	Monilinia__028560		0	0.002	0.005684	4.03484	2	1539.77	1.0821	66.4938	0
	High	VSWSSTFEGLITNR	1	1	1	Monilinia__028560		0	0.004	0.01151	4.77009	2	1596.8	-0.0939562	71.2559	0
	High	ANDVAADDPNHSISGINmQLFTTWHPDGAQAQNmR	1	1	1	Monilinia__028560	M18(Oxidation); M34(Oxidation)	0	0.004	0.00761	3.46057	4	3854.71	-3.86066	58.6013	0
	High	LRTDTPVTLPDPFIHS	1	1	1	Monilinia__028560		0	0.004	0.007314	2.92426	3	1808.95	-0.508624	62.5092	1
	High	IKNVVVLVEENR	1	1	1	Monilinia__028560		0	0.005	0.02149	4.18525	3	1411.83	0.976301	49.5595	1
Monilinia__071470	Monilinia__071470	19.2469	12.24	1	4	4	4	425	46.0289	9.14404
	A2	Sequence	# PSMs	# Proteins	# Protein Groups	Protein Group Accessions	Modifications	ΔCn	q-Value	PEP	XCorr	Charge	MH+ [Da]	ΔM [ppm]	RT [min]	# Missed Cleavages
	High	AAAVLAYGEGSSALDR	1	1	1	Monilinia__071470		0	0	0.0002344	5.5051	2	1550.78	0.0400818	50.0541	0
	High	LVITQSISGTGALR	1	1	1	Monilinia__071470		0	0.002	0.005541	4.77938	2	1415.82	-1.56495	52.8403	0
	High	INLGVGAYRDDAGQPYVLPSVR	1	1	1	Monilinia__071470		0	0.004	0.006818	5.74777	3	2360.24	1.72907	59.1163	1
	High	INLGVGAYR	1	1	1	Monilinia__071470		0	0.004	0.01675	3.21466	2	962.541	-0.544325	48.6754	0
Monilinia__027840	Monilinia__027840	19.0342	10.11	1	4	4	5	445	47.7887	6.23975
	A2	Sequence	# PSMs	# Proteins	# Protein Groups	Protein Group Accessions	Modifications	ΔCn	q-Value	PEP	XCorr	Charge	MH+ [Da]	ΔM [ppm]	RT [min]	# Missed Cleavages
	High	IFSIDDLQSAAEK	2	1	1	Monilinia__027840		0	0	0.001272	4.72506	2	1436.73	-0.231966	61.0737	0
	High	LGFDDNAEFR	1	1	1	Monilinia__027840		0	0.004	0.007633	3.1631	2	1183.53	-5.88063	52.7813	0
	High	LQGTNmEAAHK	1	1	1	Monilinia__027840	M6(Oxidation)	0	0.004	0.01053	2.72597	3	1215.58	-1.07775	19.4387	0
	High	DTTQEDAEEVR	1	1	1	Monilinia__027840		0	0.006	0.03477	3.81013	2	1292.56	-1.06601	32.5668	0
Monilinia__023730	Monilinia__023730	18.7574	25.14	1	3	3	5	183	20.9809	6.80029
	A2	Sequence	# PSMs	# Proteins	# Protein Groups	Protein Group Accessions	Modifications	ΔCn	q-Value	PEP	XCorr	Charge	MH+ [Da]	ΔM [ppm]	RT [min]	# Missed Cleavages
	High	HYFQNTQGIIFVVDSNDRDR	1	1	1	Monilinia__023730		0	0	0.001233	4.86103	3	2424.18	3.0136	56.6178	1
	High	QDLPNAmNAAEITDK	1	1	1	Monilinia__023730	M7(Oxidation)	0	0.004	0.008994	4.27603	2	1646.77	-1.27579	44.9876	0
	High	ILMVGLDAAGK	1	1	1	Monilinia__023730		0	0.004	0.01759	3.09482	2	1087.62	-0.768838	54.7252	0
	High	ILmVGLDAAGK	2	1	1	Monilinia__023730	M3(Oxidation)	0	0.004	0.01151	2.96157	2	1103.61	0.199779	48.7316	0
Monilinia__082980	Monilinia__082980	17.9681	8.81	1	4	4	4	772	83.6017	4.99561
	A2	Sequence	# PSMs	# Proteins	# Protein Groups	Protein Group Accessions	Modifications	ΔCn	q-Value	PEP	XCorr	Charge	MH+ [Da]	ΔM [ppm]	RT [min]	# Missed Cleavages
	High	SLVSISSDGVEVPK	1	1	1	Monilinia__082980		0	0	0.0003541	4.46841	2	1416.76	-0.529013	54.1459	0
	High	DAILPDNLNDGLPAQYVVEEADcK	1	1	1	Monilinia__082980	C23(Carbamidomethyl)	0	0	0.0011	4.18555	3	2659.25	-0.346114	69.5882	0
	High	ALVAAGATPGGYFAAGGR	1	1	1	Monilinia__082980		0	0.002	0.005552	5.30349	2	1606.83	-0.0283397	53.8693	0
	High	IYIYEDIISAPK	1	1	1	Monilinia__082980		0	0.004	0.007269	4.01063	2	1424.77	-0.216174	62.8864	0
Monilinia__060010	Monilinia__060010	17.3672	11.88	1	5	5	5	480	52.7789	6.26514
	A2	Sequence	# PSMs	# Proteins	# Protein Groups	Protein Group Accessions	Modifications	ΔCn	q-Value	PEP	XCorr	Charge	MH+ [Da]	ΔM [ppm]	RT [min]	# Missed Cleavages
	High	TILGPAQNIQSIQR	1	1	1	Monilinia__060010		0	0	0.0007639	4.15523	2	1538.86	-0.835838	50.6913	0
	High	LSYNVTEAEVER	1	1	1	Monilinia__060010		0	0.004	0.006053	4.17025	2	1409.7	4.30847	47.632	0
	High	VIGAISEKDVmSFAQR	1	1	1	Monilinia__060010	M11(Oxidation)	0	0.004	0.006246	3.60548	3	1766.91	-0.741628	51.7827	1
	High	TNYTADR	1	1	1	Monilinia__060010		0	0.006	0.0384	2.30627	2	840.385	0.495088	25.0968	0
	High	TILGPAQNIQSIQREDLTNYIK	1	1	1	Monilinia__060010		0	0.008	0.04862	3.12997	3	2515.35	-0.548018	62.3024	1
Monilinia__015060	Monilinia__015060	17.3657	12.13	1	4	4	4	437	43.142	4.75439
	A2	Sequence	# PSMs	# Proteins	# Protein Groups	Protein Group Accessions	Modifications	ΔCn	q-Value	PEP	XCorr	Charge	MH+ [Da]	ΔM [ppm]	RT [min]	# Missed Cleavages
	High	AGYGANPDELVNYIK	1	1	1	Monilinia__015060		0	0	0.0004079	5.25965	2	1623.8	0.943922	61.4248	0
	High	SQADFQDAFEAAK	1	1	1	Monilinia__015060		0	0	0.001505	4.70416	2	1427.64	-0.495428	53.0472	0
	High	VVGISVGSEDLYR	1	1	1	Monilinia__015060		0	0.004	0.007607	3.78942	2	1393.73	-0.529793	54.4942	0
	High	SLVGTSGFTSAR	1	1	1	Monilinia__015060		0	0.004	0.006043	3.61251	2	1182.61	-1.65625	45.7113	0
Monilinia__089820	Monilinia__089820	17.158	12.3	1	4	4	5	447	49.095	6.85889
	A2	Sequence	# PSMs	# Proteins	# Protein Groups	Protein Group Accessions	Modifications	ΔCn	q-Value	PEP	XCorr	Charge	MH+ [Da]	ΔM [ppm]	RT [min]	# Missed Cleavages
	High	TADEAAALHWPEGTEDADSK	1	1	1	Monilinia__089820		0	0	0.0009665	4.83274	3	2113.93	0.352193	49.9312	0
	High	GITISTAHIEYATDAR	1	1	1	Monilinia__089820		0	0.004	0.01163	3.38943	3	1718.87	1.08415	48.818	0
	High	TVATGLVTR	2	1	1	Monilinia__089820		0	0.004	0.01004	2.90378	2	917.541	-0.277885	37.4153	0
	High	AGDNSGLLLR	1	1	1	Monilinia__089820		0	0.008	0.05022	3.40038	2	1015.55	-0.894728	45.0668	0
Monilinia__060420	Monilinia__060420	16.5617	17.94	1	3	3	4	262	28.9024	4.99561
	A2	Sequence	# PSMs	# Proteins	# Protein Groups	Protein Group Accessions	Modifications	ΔCn	q-Value	PEP	XCorr	Charge	MH+ [Da]	ΔM [ppm]	RT [min]	# Missed Cleavages
	High	AAAAEENPEDEAPESEDVHFEPVIR	2	1	1	Monilinia__060420		0	0	0.001171	4.8414	3	2751.23	-1.32307	53.1384	0
	High	FANSENANLFK	1	1	1	Monilinia__060420		0	0.004	0.01902	3.44879	2	1254.61	-1.26931	47.408	0
	High	AQQENEVFFKA	1	1	1	Monilinia__060420		0	0.006	0.02618	3.85827	2	1310.64	0.201186	50.4716	1
Monilinia__029740	Monilinia__029740	16.3495	11.02	1	4	4	4	472	51.8348	7.91357
	A2	Sequence	# PSMs	# Proteins	# Protein Groups	Protein Group Accessions	Modifications	ΔCn	q-Value	PEP	XCorr	Charge	MH+ [Da]	ΔM [ppm]	RT [min]	# Missed Cleavages
	High	VIGEITLDQVYGGAR	1	1	1	Monilinia__029740		0	0	0.0003374	4.62454	2	1590.85	0.312658	60.2402	0
	High	AIGVLPQLIIDR	1	1	1	Monilinia__029740		0	0	0.001571	3.47378	2	1307.8	-0.286344	67.2913	0
	High	SLVWEGSVLDSEEGIR	1	1	1	Monilinia__029740		0	0.002	0.005677	5.38021	2	1775.89	2.29076	64.374	0
	High	DLSAEWAAR	1	1	1	Monilinia__029740		0	0.004	0.007163	2.87099	2	1018.49	-0.603631	50.8448	0
Monilinia__017720	Monilinia__017720	15.5723	3.91	1	3	3	4	562	61.9834	4.70361
	A2	Sequence	# PSMs	# Proteins	# Protein Groups	Protein Group Accessions	Modifications	ΔCn	q-Value	PEP	XCorr	Charge	MH+ [Da]	ΔM [ppm]	RT [min]	# Missed Cleavages
	High	TVEYLLGRIDSLSSTAPFTTQK	1	1	1	Monilinia__017720		0	0	0.0005565	5.06601	3	2427.28	1.7244	69.4359	1
	High	IDSLSSTAPFTTQK	2	1	1	Monilinia__017720		0	0	6.818e-05	5.00112	2	1495.76	-0.787818	49.2907	0
	High	TVEYLLGR	1	1	1	Monilinia__017720		0	0.004	0.01217	2.57622	2	950.531	-0.0916944	50.0493	0
Monilinia__038960	Monilinia__038960	15.4965	10.37	1	4	4	4	492	54.3283	6.27783
	A2	Sequence	# PSMs	# Proteins	# Protein Groups	Protein Group Accessions	Modifications	ΔCn	q-Value	PEP	XCorr	Charge	MH+ [Da]	ΔM [ppm]	RT [min]	# Missed Cleavages
	High	DImYFNDDDGTPLLEK	1	1	1	Monilinia__038960	M3(Oxidation)	0	0	0.0001818	4.36872	2	1901.85	1.94312	62.5651	0
	High	ASNVLSYVGR	1	1	1	Monilinia__038960		0	0	0.001781	3.81988	2	1065.57	-0.685585	49.635	0
	High	FVGSGVSGGEEGAR	1	1	1	Monilinia__038960		0	0.004	0.007428	4.37582	2	1308.62	-0.827142	35.0302	0
	High	DLPANLLQAQR	1	1	1	Monilinia__038960		0	0.006	0.02731	2.93213	2	1238.69	1.58239	54.5406	0
Monilinia__047880	Monilinia__047880	14.9923	15.93	3	2	3	4	226	25.0715	6.68311
	A2	Sequence	# PSMs	# Proteins	# Protein Groups	Protein Group Accessions	Modifications	ΔCn	q-Value	PEP	XCorr	Charge	MH+ [Da]	ΔM [ppm]	RT [min]	# Missed Cleavages
	High	LQIWDTAGQER	2	4	2	Monilinia__069290;Monilinia__047880		0	0	0.0004156	3.82262	2	1316.66	-0.503012	53.5032	0
	High	NASNVEQAFLTmAR	1	1	1	Monilinia__047880	M12(Oxidation)	0	0.004	0.008006	4.74299	2	1567.75	-2.36958	56.03	0
	High	LLLIGDSGVGK	1	2	1	Monilinia__047880		0	0.006	0.03101	2.95186	2	1071.64	-0.555142	55.0774	0
Monilinia__035180	Monilinia__035180	14.8545	22.78	2	3	3	5	180	19.5428	7.43018
	A2	Sequence	# PSMs	# Proteins	# Protein Groups	Protein Group Accessions	Modifications	ΔCn	q-Value	PEP	XCorr	Charge	MH+ [Da]	ΔM [ppm]	RT [min]	# Missed Cleavages
	High	HVVFGEVDDESLSVVK	2	1	1	Monilinia__035180		0	0	0.0007632	5.1625	3	1758.89	0.429503	54.4377	0
	High	IIPQFmLQGGDFTR	2	2	1	Monilinia__035180	M6(Oxidation)	0	0.004	0.01853	2.88231	3	1638.83	-0.124278	61.8739	0
	High	GFGYEGSSFHR	1	1	1	Monilinia__035180		0	0.006	0.03637	1.91211	3	1243.55	-0.118588	41.9734	0
Monilinia__016080	Monilinia__016080	14.8248	11.18	1	3	3	3	510	54.078	5.45264
	A2	Sequence	# PSMs	# Proteins	# Protein Groups	Protein Group Accessions	Modifications	ΔCn	q-Value	PEP	XCorr	Charge	MH+ [Da]	ΔM [ppm]	RT [min]	# Missed Cleavages
	High	SHmAYPSTVmSGDcPEGFDTR	1	1	1	Monilinia__016080	M3(Oxidation); M10(Oxidation); C14(Carbamidomethyl)	0	0	4.433e-05	5.61016	3	2376.95	-0.628141	42.4263	0
	High	SNWNVAPYNTQDFLR	1	1	1	Monilinia__016080		0	0	0.003131	3.85851	2	1824.87	0.0391135	63.3134	0
	High	QAALGFNcLNYAATPEASLYR	1	1	1	Monilinia__016080	C8(Carbamidomethyl)	0	0.004	0.007807	5.35617	3	2330.12	-0.0906249	65.2195	0
Monilinia__047200	Monilinia__047200	14.3071	24.19	1	4	4	4	186	20.5455	8.68994
	A2	Sequence	# PSMs	# Proteins	# Protein Groups	Protein Group Accessions	Modifications	ΔCn	q-Value	PEP	XCorr	Charge	MH+ [Da]	ΔM [ppm]	RT [min]	# Missed Cleavages
	High	TLLGATNPLASAPGTIR	1	1	1	Monilinia__047200		0	0	0.001709	5.04113	2	1652.93	0.560373	58.576	0
	High	GDYAIDVGR	1	1	1	Monilinia__047200		0	0.002	0.005037	3.53242	2	965.469	0.764069	42.908	0
	High	GLVGPIISR	1	1	1	Monilinia__047200		0	0.004	0.01634	2.80219	2	911.568	0.912201	48.7646	0
	High	SAQHDWVYEK	1	1	1	Monilinia__047200		0	0.005	0.01945	2.93131	3	1262.58	-1.04731	36.9966	0
Monilinia__033520	Monilinia__033520	14.1949	6.12	1	3	3	3	898	98.2152	6.40479
	A2	Sequence	# PSMs	# Proteins	# Protein Groups	Protein Group Accessions	Modifications	ΔCn	q-Value	PEP	XCorr	Charge	MH+ [Da]	ΔM [ppm]	RT [min]	# Missed Cleavages
	High	GAVDETYENYGGVYAGSGSHPDVIER	1	1	1	Monilinia__033520		0	0	0.000262	6.05343	3	2742.22	-1.58499	51.6993	0
	High	VAINEDSSDIITQK	1	1	1	Monilinia__033520		0	0	0.003699	4.54567	2	1532.78	-0.869687	46.1164	0
	High	SQPVYIALPTDmAQK	1	1	1	Monilinia__033520	M12(Oxidation)	0	0.006	0.0376	3.59576	2	1677.85	0.451941	53.2896	0
Monilinia__031730	Monilinia__031730	13.7054	17.62	1	3	3	3	244	26.4762	9.30518
	A2	Sequence	# PSMs	# Proteins	# Protein Groups	Protein Group Accessions	Modifications	ΔCn	q-Value	PEP	XCorr	Charge	MH+ [Da]	ΔM [ppm]	RT [min]	# Missed Cleavages
	High	IESVQQLGSVVDITK	1	1	1	Monilinia__031730		0	0	0.001281	5.07903	2	1615.89	-0.61486	59.4551	0
	High	AQSLLDSLPGNSLISK	1	1	1	Monilinia__031730		0	0.004	0.007057	4.35989	2	1642.9	0.190813	65.1372	0
	High	LEQQTALAAEAK	1	1	1	Monilinia__031730		0	0.004	0.01591	4.26646	2	1272.68	-2.19063	37.0576	0
Monilinia__046920	Monilinia__046920	13.3532	11.45	1	2	2	3	262	28.3373	10.3306
	A2	Sequence	# PSMs	# Proteins	# Protein Groups	Protein Group Accessions	Modifications	ΔCn	q-Value	PEP	XCorr	Charge	MH+ [Da]	ΔM [ppm]	RT [min]	# Missed Cleavages
	High	LLQLAGVEDAYTSSSGSTK	2	1	1	Monilinia__046920		0	0	0.001074	5.15804	2	1926.96	-1.86285	57.6282	0
	High	SPLEEFGDSLR	1	1	1	Monilinia__046920		0	0	0.003601	3.13251	2	1249.6	-0.852512	58.6361	0
Monilinia__037310	Monilinia__037310	13.3314	7.76	1	2	2	3	348	38.1121	5.08447
	A2	Sequence	# PSMs	# Proteins	# Protein Groups	Protein Group Accessions	Modifications	ΔCn	q-Value	PEP	XCorr	Charge	MH+ [Da]	ΔM [ppm]	RT [min]	# Missed Cleavages
	High	LYAVNANAPLIFSSVGNVR	2	1	1	Monilinia__037310		0	0	0.0001053	5.83196	2	2005.08	-1.29138	67.5198	0
	High	VVSTPYGR	1	1	1	Monilinia__037310		0	0.005	0.02401	2.19625	2	878.473	-0.0708906	32.8879	0
Monilinia__074110	Monilinia__074110	13.2776	7.55	1	4	4	4	543	60.4879	4.98291
	A2	Sequence	# PSMs	# Proteins	# Protein Groups	Protein Group Accessions	Modifications	ΔCn	q-Value	PEP	XCorr	Charge	MH+ [Da]	ΔM [ppm]	RT [min]	# Missed Cleavages
	High	QAIADFVYFAK	1	1	1	Monilinia__074110		0	0	0.004314	3.5546	2	1272.66	-0.24861	64.3706	0
	High	LVNSEYWQR	1	1	1	Monilinia__074110		0	0.004	0.01324	3.20906	2	1194.59	-0.0802038	45.9701	0
	High	GAVVmVEHR	1	1	1	Monilinia__074110	M5(Oxidation)	0	0.004	0.01561	2.99417	2	1013.52	-0.336014	27.0298	0
	High	GATVTSVNEYTK	1	1	1	Monilinia__074110		0	0.005	0.02202	3.51979	2	1269.63	0.550394	38.2982	0
Monilinia__027920	Monilinia__027920	13.1343	4.81	1	3	3	3	894	97.0792	8.08936
	A2	Sequence	# PSMs	# Proteins	# Protein Groups	Protein Group Accessions	Modifications	ΔCn	q-Value	PEP	XCorr	Charge	MH+ [Da]	ΔM [ppm]	RT [min]	# Missed Cleavages
	High	AATGmSAAmAGQGGIK	1	1	1	Monilinia__027920	M5(Oxidation); M9(Oxidation)	0	0	0.002216	4.90255	2	1453.67	-1.72456	28.8051	0
	High	LLEDAGVEPQFEEGIR	1	1	1	Monilinia__027920		0	0	0.001306	4.77014	2	1801.9	0.00267184	58.0134	0
	High	SmLGDANLEAR	1	1	1	Monilinia__027920	M2(Oxidation)	0	0.002	0.005	3.46162	2	1192.56	0.865364	39.8541	0
Monilinia__021770	Monilinia__021770	13.0891	4.55	1	3	3	3	1099	122.496	7.32764
	A2	Sequence	# PSMs	# Proteins	# Protein Groups	Protein Group Accessions	Modifications	ΔCn	q-Value	PEP	XCorr	Charge	MH+ [Da]	ΔM [ppm]	RT [min]	# Missed Cleavages
	High	SPANPTIPLDGTHVTTSVVGLLPTSR	1	1	1	Monilinia__021770		0	0	0.0004712	5.50382	3	2630.42	0.707454	64.1389	0
	High	TPQVLLLSGIGAR	1	1	1	Monilinia__021770		0	0	0.0001655	4.45874	2	1324.79	0.0498971	62.8104	0
	High	VVIEDNETGEK	1	1	1	Monilinia__021770		0	0.005	0.02004	3.12651	2	1232.6	-0.230387	33.6024	0
Monilinia__074360	Monilinia__074360	12.9839	2.59	1	1	1	3	540	56.649	4.80518
	A2	Sequence	# PSMs	# Proteins	# Protein Groups	Protein Group Accessions	Modifications	ΔCn	q-Value	PEP	XCorr	Charge	MH+ [Da]	ΔM [ppm]	RT [min]	# Missed Cleavages
	High	DIPLLQELGTNTIR	3	1	1	Monilinia__074360		0	0.004	0.01005	4.55286	2	1582.88	-1.79957	72.5681	0
Monilinia__089840	Monilinia__089840	12.8608	11.2	1	3	3	3	393	40.7732	5.32568
	A2	Sequence	# PSMs	# Proteins	# Protein Groups	Protein Group Accessions	Modifications	ΔCn	q-Value	PEP	XCorr	Charge	MH+ [Da]	ΔM [ppm]	RT [min]	# Missed Cleavages
	High	ILPTYTWLANAGIVPSSTK	1	1	1	Monilinia__089840		0	0	7.28e-05	5.44909	2	2032.11	-1.64926	72.924	0
	High	YTATASGSGFTLK	1	1	1	Monilinia__089840		0	0	0.002581	3.75633	2	1303.65	0.5452	46.3892	0
	High	TYTSAEIQAAIK	1	1	1	Monilinia__089840		0	0.004	0.01504	3.65536	2	1295.68	-0.52638	49.1272	0
Monilinia__067610	Monilinia__067610	12.8147	6.86	1	3	3	3	656	71.3997	8.38232
	A2	Sequence	# PSMs	# Proteins	# Protein Groups	Protein Group Accessions	Modifications	ΔCn	q-Value	PEP	XCorr	Charge	MH+ [Da]	ΔM [ppm]	RT [min]	# Missed Cleavages
	High	FGGALDGAAEEFTK	1	1	1	Monilinia__067610		0	0	4.838e-05	5.40936	2	1412.67	-0.664516	56.6605	0
	High	HEDVDTVVNFASSR	1	1	1	Monilinia__067610		0	0	0.003184	3.59885	3	1575.74	1.66556	49.6151	0
	High	LVQDGTVVPQPEPIVPK	1	1	1	Monilinia__067610		0	0.004	0.01247	3.80651	2	1816.02	0.919404	51.821	0
Monilinia__073010	Monilinia__073010	12.7889	4.98	1	3	3	3	783	85.1491	6.81494
	A2	Sequence	# PSMs	# Proteins	# Protein Groups	Protein Group Accessions	Modifications	ΔCn	q-Value	PEP	XCorr	Charge	MH+ [Da]	ΔM [ppm]	RT [min]	# Missed Cleavages
	High	NFTTGEFDAVPATAR	1	1	1	Monilinia__073010		0	0	0.000901	5.20531	2	1596.76	-0.78635	53.5168	0
	High	GYDPGQDTYQAPPAER	1	1	1	Monilinia__073010		0	0	8.414e-05	4.91462	2	1764.78	-0.158212	40.7056	0
	High	TEIGDFAR	1	1	1	Monilinia__073010		0	0.004	0.01031	2.66893	2	908.448	0.583638	44.0334	0
Monilinia__055710	Monilinia__055710	12.3446	13.01	1	3	3	3	415	47.02	5.50342
	A2	Sequence	# PSMs	# Proteins	# Protein Groups	Protein Group Accessions	Modifications	ΔCn	q-Value	PEP	XCorr	Charge	MH+ [Da]	ΔM [ppm]	RT [min]	# Missed Cleavages
	High	ITLADLFAAGIISR	1	1	1	Monilinia__055710		0	0	0.002175	5.02973	2	1460.85	2.00154	81.4099	0
	High	AISVVEEHLLNNTYLAGER	1	1	1	Monilinia__055710		0	0.004	0.006081	4.50633	3	2128.1	-0.958032	59.81	0
	High	GQEALPAFDVAPDYESYEFTK	1	1	1	Monilinia__055710		0	0.008	0.04907	2.80859	3	2377.09	0.58636	67.9387	0
Monilinia__056990	Monilinia__056990	12.2108	9.38	1	2	2	3	373	41.0032	8.52881
	A2	Sequence	# PSMs	# Proteins	# Protein Groups	Protein Group Accessions	Modifications	ΔCn	q-Value	PEP	XCorr	Charge	MH+ [Da]	ΔM [ppm]	RT [min]	# Missed Cleavages
	High	LFELGVPFAETTEQAPmR	2	1	1	Monilinia__056990	M17(Oxidation)	0	0	0.002745	4.67006	2	2052.01	-0.226507	68.2998	0
	High	FAPEGDHGANAGLVAAR	1	1	1	Monilinia__056990		0	0.004	0.01103	3.75081	2	1652.81	-0.682165	39.973	0
Monilinia__048010	Monilinia__048010	12.0296	5.08	1	3	3	3	925	101.181	7.02002
	A2	Sequence	# PSMs	# Proteins	# Protein Groups	Protein Group Accessions	Modifications	ΔCn	q-Value	PEP	XCorr	Charge	MH+ [Da]	ΔM [ppm]	RT [min]	# Missed Cleavages
	High	ENTEGEYSGIEHVVVDGVVQSIK	1	1	1	Monilinia__048010		0	0	0.002026	3.68958	3	2488.22	-0.556654	67.8783	0
	High	IETAIFDVLAEGK	1	1	1	Monilinia__048010		0	0.004	0.007246	4.57392	2	1405.76	-0.715661	69.2467	0
	High	FAFQYAQDINK	1	1	1	Monilinia__048010		0	0.004	0.01588	3.76613	2	1344.65	-2.59438	54.6322	0
Monilinia__082040	Monilinia__082040	11.6768	5.59	1	3	3	3	876	90.8794	4.99561
	A2	Sequence	# PSMs	# Proteins	# Protein Groups	Protein Group Accessions	Modifications	ΔCn	q-Value	PEP	XCorr	Charge	MH+ [Da]	ΔM [ppm]	RT [min]	# Missed Cleavages
	High	LNAAQVPIYSGFVK	1	1	1	Monilinia__082040		0	0	0.0006858	4.38547	2	1506.83	1.0792	60.421	0
	High	AGGVFANGEVEEYSSR	1	1	1	Monilinia__082040		0	0.002	0.005297	4.27609	2	1671.76	-0.990787	49.3754	0
	High	DVTSVGAVENTHLPQVLNR	1	1	1	Monilinia__082040		0	0.004	0.00758	3.01524	3	2049.07	1.09749	55.098	0
Monilinia__034790	Monilinia__034790	11.6451	14.48	1	3	3	3	297	31.8749	4.89404
	A2	Sequence	# PSMs	# Proteins	# Protein Groups	Protein Group Accessions	Modifications	ΔCn	q-Value	PEP	XCorr	Charge	MH+ [Da]	ΔM [ppm]	RT [min]	# Missed Cleavages
	High	FAAHTGAVAIAGR	1	1	1	Monilinia__034790		0	0	0.0007091	4.53295	3	1241.67	-0.106262	37.0227	0
	High	IIAAIDNPADIcVISARPYGQR	1	1	1	Monilinia__034790	C12(Carbamidomethyl)	0	0	0.001005	4.1496	3	2413.27	0.238365	59.2487	0
	High	LIIVTDPR	1	1	1	Monilinia__034790		0	0.004	0.007057	2.96253	2	926.567	-0.0530669	46.3108	0
Monilinia__033360	Monilinia__033360	11.5575	5.88	1	2	2	3	510	54.3394	7.12256
	A2	Sequence	# PSMs	# Proteins	# Protein Groups	Protein Group Accessions	Modifications	ΔCn	q-Value	PEP	XCorr	Charge	MH+ [Da]	ΔM [ppm]	RT [min]	# Missed Cleavages
	High	RPYTAGLGLENIGLETDDKGR	2	1	1	Monilinia__033360		0	0	0.0003665	5.67477	3	2275.17	2.09621	53.231	1
	High	mLADAETDR	1	1	1	Monilinia__033360	M1(Oxidation)	0	0.008	0.04434	2.56354	2	1037.46	0.0872118	28.8897	0
Monilinia__085400	Monilinia__085400	11.5127	4.56	1	3	3	3	768	86.3609	6.40479
	A2	Sequence	# PSMs	# Proteins	# Protein Groups	Protein Group Accessions	Modifications	ΔCn	q-Value	PEP	XCorr	Charge	MH+ [Da]	ΔM [ppm]	RT [min]	# Missed Cleavages
	High	AIETVESAVQK	1	1	1	Monilinia__085400		0	0.002	0.005465	4.27009	2	1174.63	1.30327	39.6666	0
	High	HIGPGVYDIHSPR	1	1	1	Monilinia__085400		0	0.005	0.01989	4.16736	3	1447.74	-0.679762	40.0353	0
	High	TVLSAGVVDGR	1	1	1	Monilinia__085400		0	0.006	0.03761	3.07525	2	1073.59	-1.1305	43.1441	0
Monilinia__069730	Monilinia__069730	11.1439	3.29	1	3	3	3	1214	132.919	6.34131
	A2	Sequence	# PSMs	# Proteins	# Protein Groups	Protein Group Accessions	Modifications	ΔCn	q-Value	PEP	XCorr	Charge	MH+ [Da]	ΔM [ppm]	RT [min]	# Missed Cleavages
	High	NAGTAEFLVDQQNR	1	1	1	Monilinia__069730		0	0	0.0009062	4.53829	2	1562.75	-2.52929	48.3858	0
	High	AIDTYWSQLR	1	1	1	Monilinia__069730		0	0.002	0.004862	3.12688	2	1252.63	-0.953454	58.7833	0
	High	QVTVDDNKAAVENTSR	1	1	1	Monilinia__069730		0	0.007	0.03951	3.47877	3	1746.86	0.260736	32.1888	1
Monilinia__039220	Monilinia__039220	11.0747	7.17	1	3	3	3	530	57.4732	4.86865
	A2	Sequence	# PSMs	# Proteins	# Protein Groups	Protein Group Accessions	Modifications	ΔCn	q-Value	PEP	XCorr	Charge	MH+ [Da]	ΔM [ppm]	RT [min]	# Missed Cleavages
	High	VDATLNDVPEEIQGFPTIK	1	1	1	Monilinia__039220		0	0	0.0004688	4.52389	2	2086.07	-0.8294	66.6544	0
	High	GPENVSPYSGAR	1	1	1	Monilinia__039220		0	0.004	0.01721	3.65732	2	1233.59	-0.517697	35.8482	0
	High	SIEDLIK	1	1	1	Monilinia__039220		0	0.005	0.01938	2.89351	2	817.466	-1.34513	52.9287	0
Monilinia__067330	Monilinia__067330	11.0674	2.02	1	3	3	3	1681	188.959	5.47803
	A2	Sequence	# PSMs	# Proteins	# Protein Groups	Protein Group Accessions	Modifications	ΔCn	q-Value	PEP	XCorr	Charge	MH+ [Da]	ΔM [ppm]	RT [min]	# Missed Cleavages
	High	IAQLcEQAGLSQR	1	1	1	Monilinia__067330	C5(Carbamidomethyl)	0	0	0.002037	4.08173	2	1473.75	0.87383	43.0815	0
	High	TDQLSELEDFLR	1	1	1	Monilinia__067330		0	0	0.004386	3.66626	2	1465.72	-0.0933511	74.5505	0
	High	ADVVEELLR	1	1	1	Monilinia__067330		0	0.006	0.0327	3.31944	2	1043.57	-0.860579	62.4237	0
Monilinia__051830	Monilinia__051830	11.0547	8.72	1	3	3	3	447	49.7379	4.93213
	A2	Sequence	# PSMs	# Proteins	# Protein Groups	Protein Group Accessions	Modifications	ΔCn	q-Value	PEP	XCorr	Charge	MH+ [Da]	ΔM [ppm]	RT [min]	# Missed Cleavages
	High	VGDQFTAmFR	1	1	1	Monilinia__051830	M8(Oxidation)	0	0	0.004342	3.44668	2	1187.55	-1.53943	50.2344	0
	High	AVLVDLEPGTmDAVR	1	1	1	Monilinia__051830	M11(Oxidation)	0	0.002	0.005226	4.24369	2	1601.82	-0.65723	54.7636	0
	High	LHFFmVGFAPLTSR	1	1	1	Monilinia__051830	M5(Oxidation)	0	0.002	0.004929	3.36434	3	1638.85	-0.0444286	65.3867	0
Monilinia__076980	Monilinia__076980	10.7842	8.74	2	2	3	3	389	43.3009	7.91357
	A2	Sequence	# PSMs	# Proteins	# Protein Groups	Protein Group Accessions	Modifications	ΔCn	q-Value	PEP	XCorr	Charge	MH+ [Da]	ΔM [ppm]	RT [min]	# Missed Cleavages
	High	VEGSSGGDSEVQR	1	1	1	Monilinia__076980		0	0.004	0.008057	4.2109	2	1306.59	0.507263	25.278	0
	High	GVLLYGPPGTGK	1	3	2	Monilinia__049410;Monilinia__076980		0	0.004	0.00959	3.42072	2	1158.65	0.62324	49.8503	0
	High	VSGSELVQK	1	1	1	Monilinia__076980		0	0.007	0.04156	3.15256	2	946.52	-0.707165	32.5635	0
Monilinia__052870	Monilinia__052870	10.4649	4.93	1	3	3	3	669	73.8846	5.22412
	A2	Sequence	# PSMs	# Proteins	# Protein Groups	Protein Group Accessions	Modifications	ΔCn	q-Value	PEP	XCorr	Charge	MH+ [Da]	ΔM [ppm]	RT [min]	# Missed Cleavages
	High	TTLIANTSNmPVAAR	1	1	1	Monilinia__052870	M10(Oxidation)	0	0	0.003831	4.70241	2	1575.81	-1.02655	40.7021	0
	High	EATGELQSQLR	1	1	1	Monilinia__052870		0	0.004	0.008331	3.81297	2	1231.63	-0.716651	40.1665	0
	High	LASFYER	1	1	1	Monilinia__052870		0	0.006	0.02926	1.94951	2	885.447	0.411857	42.7941	0
Monilinia__025240	Monilinia__025240	10.317	6.46	1	3	3	3	449	48.8279	5.92236
	A2	Sequence	# PSMs	# Proteins	# Protein Groups	Protein Group Accessions	Modifications	ΔCn	q-Value	PEP	XCorr	Charge	MH+ [Da]	ΔM [ppm]	RT [min]	# Missed Cleavages
	High	VADLSLAAFGR	1	1	1	Monilinia__025240		0	0	0.001784	3.83519	2	1119.62	-0.310156	59.6516	0
	High	ATDVmIAGK	1	1	1	Monilinia__025240	M5(Oxidation)	0	0.004	0.01104	3.12149	2	921.472	0.595695	31.0286	0
	High	HIILLAEGR	1	1	1	Monilinia__025240		0	0.008	0.04584	3.36028	2	1021.62	-0.237302	44.1254	0
Monilinia__032180	Monilinia__032180	10.26	7.39	1	3	3	3	460	49.9521	9.0708
	A2	Sequence	# PSMs	# Proteins	# Protein Groups	Protein Group Accessions	Modifications	ΔCn	q-Value	PEP	XCorr	Charge	MH+ [Da]	ΔM [ppm]	RT [min]	# Missed Cleavages
	High	EHALLAYTLGVK	1	1	1	Monilinia__032180		0	0.004	0.008146	3.62454	3	1314.74	-1.33789	53.9313	0
	High	YYVTVIDAPGHR	1	1	1	Monilinia__032180		0	0.004	0.006526	3.42424	3	1390.71	-0.294188	46.0989	0
	High	STTTGHLIYK	1	1	1	Monilinia__032180		0	0.006	0.02933	3.21119	2	1120.6	-0.928868	32.5605	0
Monilinia__087200	Monilinia__087200	10.0379	5.42	1	1	1	2	295	31.8884	4.60205
	A2	Sequence	# PSMs	# Proteins	# Protein Groups	Protein Group Accessions	Modifications	ΔCn	q-Value	PEP	XCorr	Charge	MH+ [Da]	ΔM [ppm]	RT [min]	# Missed Cleavages
	High	GDTTASVLAQQIYDVR	2	1	1	Monilinia__087200		0	0	1.995e-05	5.15343	3	1736.88	0.258388	62.2772	0
Monilinia__000440	Monilinia__000440	9.98492	10.47	1	2	2	2	296	30.21	5.17334
	A2	Sequence	# PSMs	# Proteins	# Protein Groups	Protein Group Accessions	Modifications	ΔCn	q-Value	PEP	XCorr	Charge	MH+ [Da]	ΔM [ppm]	RT [min]	# Missed Cleavages
	High	SLSSGGNDVLVSAPAENK	1	1	1	Monilinia__000440		0	0	3.469e-05	5.60703	2	1744.87	1.46463	45.0474	0
	High	DASAADQLVVLNK	1	1	1	Monilinia__000440		0	0.004	0.01164	4.37789	2	1343.72	1.18771	52.0024	0
Monilinia__069290	Monilinia__069290	9.95532	8.7	2	1	2	3	207	23.2877	7.13721
	A2	Sequence	# PSMs	# Proteins	# Protein Groups	Protein Group Accessions	Modifications	ΔCn	q-Value	PEP	XCorr	Charge	MH+ [Da]	ΔM [ppm]	RT [min]	# Missed Cleavages
	High	LQLWDTAGQER	2	4	2	Monilinia__069290;Monilinia__047880		0	0	0.0004156	3.82262	2	1316.66	-0.503012	53.5032	0
	High	TmYLEDR	1	1	1	Monilinia__069290	M2(Oxidation)	0	0.004	0.01455	2.65791	2	943.419	0.190495	34.7147	0
Monilinia__024770	Monilinia__024770	9.52626	9.65	1	2	2	2	342	35.9961	5.33838
	A2	Sequence	# PSMs	# Proteins	# Protein Groups	Protein Group Accessions	Modifications	ΔCn	q-Value	PEP	XCorr	Charge	MH+ [Da]	ΔM [ppm]	RT [min]	# Missed Cleavages
	High	TTFSGSYDTTWGEAQFR	1	1	1	Monilinia__024770		0	0.002	0.005276	5.07386	2	1953.86	-1.6426	59.5374	0
	High	VGPDmQPLSGSALAPK	1	1	1	Monilinia__024770	M5(Oxidation)	0	0.004	0.009431	4.4524	2	1583.81	0.999277	46.3416	0
Monilinia__051600	Monilinia__051600	9.4655	2.74	1	1	1	2	584	64.3042	4.95752
	A2	Sequence	# PSMs	# Proteins	# Protein Groups	Protein Group Accessions	Modifications	ΔCn	q-Value	PEP	XCorr	Charge	MH+ [Da]	ΔM [ppm]	RT [min]	# Missed Cleavages
	High	SPSDLVFTDDPVLYVK	2	1	1	Monilinia__051600		0	0	0.001322	4.40198	2	1794.92	0.397983	68.734	0
Monilinia__073240	Monilinia__073240	9.2972	6.25	1	1	1	2	208	23.6536	9.45166
	A2	Sequence	# PSMs	# Proteins	# Protein Groups	Protein Group Accessions	Modifications	ΔCn	q-Value	PEP	XCorr	Charge	MH+ [Da]	ΔM [ppm]	RT [min]	# Missed Cleavages
	High	mSQQITQSTVANK	2	1	1	Monilinia__073240	M1(Oxidation)	0	0	0.003422	4.84825	2	1451.72	1.30517	30.8187	0
Monilinia__056250	Monilinia__056250	9.25517	14.71	1	3	3	3	204	22.8843	5.021
	A2	Sequence	# PSMs	# Proteins	# Protein Groups	Protein Group Accessions	Modifications	ΔCn	q-Value	PEP	XCorr	Charge	MH+ [Da]	ΔM [ppm]	RT [min]	# Missed Cleavages
	High	FQSLGVAFYR	1	1	1	Monilinia__056250		0	0.004	0.01204	3.00187	2	1187.62	-0.544378	58.5796	0
	High	TSLmNQYVNK	1	1	1	Monilinia__056250	M4(Oxidation)	0	0.005	0.01964	3.4212	2	1213.59	0.902033	35.7863	0
	High	ATIGADFLTK	1	1	1	Monilinia__056250		0	0.005	0.01947	2.8321	2	1036.57	-0.786617	53.4458	0
Monilinia__002490	Monilinia__002490	9.17768	17.14	1	2	2	2	210	22.1208	10.4917
	A2	Sequence	# PSMs	# Proteins	# Protein Groups	Protein Group Accessions	Modifications	ΔCn	q-Value	PEP	XCorr	Charge	MH+ [Da]	ΔM [ppm]	RT [min]	# Missed Cleavages
	High	SAFSSAASSSTATPTGLFEQIR	1	1	1	Monilinia__002490		0	0.002	0.005656	4.52107	2	2216.08	-1.10433	63.6781	0
	High	VSSTAGPAIAGAAK	1	1	1	Monilinia__002490		0	0.004	0.01366	4.65661	2	1200.66	-0.287107	34.2503	0
Monilinia__085150	Monilinia__085150	9.16046	8.59	1	1	1	2	198	19.1866	5.38916
	A2	Sequence	# PSMs	# Proteins	# Protein Groups	Protein Group Accessions	Modifications	ΔCn	q-Value	PEP	XCorr	Charge	MH+ [Da]	ΔM [ppm]	RT [min]	# Missed Cleavages
	High	YGQGNNPDSSPEADAEK	2	1	1	Monilinia__085150		0	0.002	0.005229	4.68209	2	1778.75	0.923781	32.165	0
Monilinia__004800	Monilinia__004800	9.08763	10.59	1	2	2	2	255	27.068	6.88818
	A2	Sequence	# PSMs	# Proteins	# Protein Groups	Protein Group Accessions	Modifications	ΔCn	q-Value	PEP	XCorr	Charge	MH+ [Da]	ΔM [ppm]	RT [min]	# Missed Cleavages
	High	IDSSISSDAADAVK	1	1	1	Monilinia__004800		0	0	0.001179	4.39897	2	1378.67	-0.513821	43.9225	0
	High	TIDEATmENTGGR	1	1	1	Monilinia__004800	M7(Oxidation)	0	0.004	0.00655	4.68867	2	1410.62	-0.347248	30.0995	0
Monilinia__041050	Monilinia__041050	8.9271	2.97	1	1	1	2	471	51.8261	5.73193
	A2	Sequence	# PSMs	# Proteins	# Protein Groups	Protein Group Accessions	Modifications	ΔCn	q-Value	PEP	XCorr	Charge	MH+ [Da]	ΔM [ppm]	RT [min]	# Missed Cleavages
	High	SVAGSYVQQGAGPK	2	1	1	Monilinia__041050		0	0	0.0009082	4.20555	2	1348.68	-2.00371	36.0635	0
Monilinia__093730	Monilinia__093730	8.87996	4.7	1	2	2	2	660	72.8682	9.12939
	A2	Sequence	# PSMs	# Proteins	# Protein Groups	Protein Group Accessions	Modifications	ΔCn	q-Value	PEP	XCorr	Charge	MH+ [Da]	ΔM [ppm]	RT [min]	# Missed Cleavages
	High	TETFLEEGDLDGAAR	1	1	1	Monilinia__093730		0	0	0.003856	4.75438	2	1623.74	-3.2067	55.627	0
	High	VLEVQQALDVIATEAR	1	1	1	Monilinia__093730		0	0.006	0.035	4.12558	3	1754.96	-1.02309	74.6436	0
Monilinia__014490	Monilinia__014490	8.84542	8.58	1	2	2	2	338	36.6537	6.43018
	A2	Sequence	# PSMs	# Proteins	# Protein Groups	Protein Group Accessions	Modifications	ΔCn	q-Value	PEP	XCorr	Charge	MH+ [Da]	ΔM [ppm]	RT [min]	# Missed Cleavages
	High	VPTANVSVVDLTcR	1	1	1	Monilinia__014490	C13(Carbamidomethyl)	0	0	0.001108	4.12867	2	1530.79	-0.347786	53.5343	0
	High	TAAQNIIPSSTGAAK	1	1	1	Monilinia__014490		0	0.006	0.03255	4.71675	2	1429.76	-0.275252	40.6002	0
Monilinia__019670	Monilinia__019670	8.8187	10.89	1	2	2	2	303	33.3715	6.45557
	A2	Sequence	# PSMs	# Proteins	# Protein Groups	Protein Group Accessions	Modifications	ΔCn	q-Value	PEP	XCorr	Charge	MH+ [Da]	ΔM [ppm]	RT [min]	# Missed Cleavages
	High	VPEGLNFNPYFPGTGIAmAR	1	1	1	Monilinia__019670	M18(Oxidation)	0	0.004	0.0141	4.70159	2	2167.07	2.8443	67.3374	0
	High	ALVGVTHTVDEAK	1	1	1	Monilinia__019670		0	0.004	0.006597	4.11711	2	1339.72	-2.145	37.4308	0
Monilinia__057690	Monilinia__057690	8.6077	2.79	1	2	2	2	895	98.589	7.31299
	A2	Sequence	# PSMs	# Proteins	# Protein Groups	Protein Group Accessions	Modifications	ΔCn	q-Value	PEP	XCorr	Charge	MH+ [Da]	ΔM [ppm]	RT [min]	# Missed Cleavages
	High	NTNSVGLEVASK	1	1	1	Monilinia__057690		0	0	0.002556	4.0478	2	1218.63	-2.51854	38.504	0
	High	AEILGSFAPTTQK	1	1	1	Monilinia__057690		0	0.002	0.005522	4.55991	2	1362.73	0.0489669	52.7182	0
Monilinia__008210	Monilinia__008210	8.57451	2.33	1	1	1	2	602	65.8784	5.77002
	A2	Sequence	# PSMs	# Proteins	# Protein Groups	Protein Group Accessions	Modifications	ΔCn	q-Value	PEP	XCorr	Charge	MH+ [Da]	ΔM [ppm]	RT [min]	# Missed Cleavages
	High	FSGTNVVDQIDSGL	2	1	1	Monilinia__008210		0	0.004	0.01063	4.34768	2	1451.7	-0.161119	68.5659	0
Monilinia__042800	Monilinia__042800	8.4702	10.4	1	1	1	2	202	20.2924	7.82568
	A2	Sequence	# PSMs	# Proteins	# Protein Groups	Protein Group Accessions	Modifications	ΔCn	q-Value	PEP	XCorr	Charge	MH+ [Da]	ΔM [ppm]	RT [min]	# Missed Cleavages
	High	GTTETPTLGTVIGPQFLAALR	2	1	1	Monilinia__042800		0	0	0.002077	3.72473	2	2143.18	2.72349	76.8135	0
Monilinia__074700	Monilinia__074700	8.40342	6.42	1	2	2	2	436	45.9062	4.71631
	A2	Sequence	# PSMs	# Proteins	# Protein Groups	Protein Group Accessions	Modifications	ΔCn	q-Value	PEP	XCorr	Charge	MH+ [Da]	ΔM [ppm]	RT [min]	# Missed Cleavages
	High	GVAYQLTEADPLIDTK	1	1	1	Monilinia__074700		0	0.004	0.007861	4.52068	2	1733.9	0.279407	60.8387	0
	High	FFTSDGDQFFIK	1	1	1	Monilinia__074700		0	0.004	0.01129	3.88274	2	1451.68	0.10503	64.9431	0
Monilinia__025590	Monilinia__025590	8.36648	3.16	1	2	2	2	919	103.372	5.8335
	A2	Sequence	# PSMs	# Proteins	# Protein Groups	Protein Group Accessions	Modifications	ΔCn	q-Value	PEP	XCorr	Charge	MH+ [Da]	ΔM [ppm]	RT [min]	# Missed Cleavages
	High	LAAAAQPLDFSAPLEVK	1	1	1	Monilinia__025590		0	0	0.001843	4.45251	2	1740.95	-1.53609	63.1936	0
	High	QGTNEEEIQILR	1	1	1	Monilinia__025590		0	0.004	0.01683	3.91398	2	1429.73	0.0753871	49.905	0
Monilinia__000380	Monilinia__000380	8.33747	6.58	1	2	2	2	365	36.5267	9.11475
	A2	Sequence	# PSMs	# Proteins	# Protein Groups	Protein Group Accessions	Modifications	ΔCn	q-Value	PEP	XCorr	Charge	MH+ [Da]	ΔM [ppm]	RT [min]	# Missed Cleavages
	High	SDNVVSNVK	1	1	1	Monilinia__000380		0	0	0.003649	3.42217	2	961.496	0.676792	29.7827	0
	High	TISGATGSVSGITYK	1	1	1	Monilinia__000380		0	0.004	0.00693	4.91529	2	1441.75	0.925935	44.6195	0
Monilinia__056300	Monilinia__056300	8.32684	24.3	1	2	2	2	107	11.4838	5.36377
	A2	Sequence	# PSMs	# Proteins	# Protein Groups	Protein Group Accessions	Modifications	ΔCn	q-Value	PEP	XCorr	Charge	MH+ [Da]	ΔM [ppm]	RT [min]	# Missed Cleavages
	High	VDVDEVPDVSQELGIR	1	1	1	Monilinia__056300		0	0.004	0.008592	5.21437	2	1769.9	5.77533	64.1015	0
	High	VSAFSEQYTK	1	1	1	Monilinia__056300		0	0.008	0.04754	3.11247	2	1159.56	-0.189348	40.897	0
Monilinia__042570	Monilinia__042570	8.26935	5.09	1	2	2	2	530	59.1042	4.79248
	A2	Sequence	# PSMs	# Proteins	# Protein Groups	Protein Group Accessions	Modifications	ΔCn	q-Value	PEP	XCorr	Charge	MH+ [Da]	ΔM [ppm]	RT [min]	# Missed Cleavages
	High	FQTTSEDDGVNDER	1	1	1	Monilinia__042570		0	0	0.0003813	4.40523	2	1612.67	-0.715083	35.2892	0
	High	AQGLGYVQELLAR	1	1	1	Monilinia__042570		0	0.004	0.007534	3.86412	2	1417.78	-0.443579	67.5677	0
Monilinia__055670	Monilinia__055670	8.22885	5.53	1	2	2	2	470	50.7454	6.16357
	A2	Sequence	# PSMs	# Proteins	# Protein Groups	Protein Group Accessions	Modifications	ΔCn	q-Value	PEP	XCorr	Charge	MH+ [Da]	ΔM [ppm]	RT [min]	# Missed Cleavages
	High	GSVIDIPALIEASR	1	1	1	Monilinia__055670		0	0.004	0.01827	4.19492	2	1440.8	-1.29837	72.1093	0
	High	AIGVEVGDALVR	1	1	1	Monilinia__055670		0	0.004	0.0138	4.03393	2	1198.68	1.14811	54.5158	0
Monilinia__029550	Monilinia__029550	8.17672	5.48	1	2	2	2	456	50.4841	5.07178
	A2	Sequence	# PSMs	# Proteins	# Protein Groups	Protein Group Accessions	Modifications	ΔCn	q-Value	PEP	XCorr	Charge	MH+ [Da]	ΔM [ppm]	RT [min]	# Missed Cleavages
	High	SIFVDLDPSPIDEIR	1	1	1	Monilinia__029550		0	0	0.00128	4.38627	2	1715.88	-1.96391	70.1986	0
	High	LEFAVYPAPR	1	1	1	Monilinia__029550		0	0.004	0.01235	3.79046	2	1162.63	1.96444	55.5797	0
Monilinia__005410	Monilinia__005410	8.17352	6.08	1	2	2	2	411	45.7615	4.7417
	A2	Sequence	# PSMs	# Proteins	# Protein Groups	Protein Group Accessions	Modifications	ΔCn	q-Value	PEP	XCorr	Charge	MH+ [Da]	ΔM [ppm]	RT [min]	# Missed Cleavages
	High	FDVGANVFNYIAEK	1	1	1	Monilinia__005410		0	0	0.004215	4.49124	2	1586.79	0.973869	69.8742	0
	High	NQENGADAYVR	1	1	1	Monilinia__005410		0	0.004	0.01571	3.68229	2	1236.56	-0.830958	33.9739	0
Monilinia__038270	Monilinia__038270	8.13287	5.08	1	2	2	2	453	46.8464	5.66846
	A2	Sequence	# PSMs	# Proteins	# Protein Groups	Protein Group Accessions	Modifications	ΔCn	q-Value	PEP	XCorr	Charge	MH+ [Da]	ΔM [ppm]	RT [min]	# Missed Cleavages
	High	GAFcSYAcPAGYQK	1	1	1	Monilinia__038270	C4(Carbamidomethyl); C8(Carbamidomethyl)	0	0	0.0002985	4.92144	2	1579.66	-2.2813	45.9969	0
	High	LDSIVSVcR	1	1	1	Monilinia__038270	C8(Carbamidomethyl)	0	0.006	0.0313	3.21143	2	1048.55	0.208542	45.1682	0
Monilinia__027820	Monilinia__027820	8.06018	7.18	1	2	2	2	348	38.0213	9.08545
	A2	Sequence	# PSMs	# Proteins	# Protein Groups	Protein Group Accessions	Modifications	ΔCn	q-Value	PEP	XCorr	Charge	MH+ [Da]	ΔM [ppm]	RT [min]	# Missed Cleavages
	High	LVVNYINQTPK	1	1	1	Monilinia__027820		0	0	0.003157	4.05155	2	1288.73	-0.28537	47.7647	0
	High	ATGFGSNNAGFGIR	1	1	1	Monilinia__027820		0	0.004	0.01346	4.00863	2	1368.66	-0.792737	50.3985	0
Monilinia__030160	Monilinia__030160	7.91706	11.03	1	2	2	2	263	28.5228	9.1001
	A2	Sequence	# PSMs	# Proteins	# Protein Groups	Protein Group Accessions	Modifications	ΔCn	q-Value	PEP	XCorr	Charge	MH+ [Da]	ΔM [ppm]	RT [min]	# Missed Cleavages
	High	STEQAGEESAPVPQEE	1	1	1	Monilinia__030160		0	0.002	0.00567	4.03938	2	1687.73	-1.37043	39.663	0
	High	ATHTQEVLGEQGR	1	1	1	Monilinia__030160		0	0.004	0.007534	3.87768	2	1425.71	1.30969	30.3895	0
Monilinia__000370	Monilinia__000370	7.8587	8.56	1	2	2	2	327	34.3299	7.37158
	A2	Sequence	# PSMs	# Proteins	# Protein Groups	Protein Group Accessions	Modifications	ΔCn	q-Value	PEP	XCorr	Charge	MH+ [Da]	ΔM [ppm]	RT [min]	# Missed Cleavages
	High	TSAPSGALTVGSGGK	1	1	1	Monilinia__000370		0	0.004	0.01481	4.02569	2	1289.67	-0.124146	36.546	0
	High	ATSSDPSFYVLNK	1	1	1	Monilinia__000370		0	0.004	0.006296	3.833	2	1428.69	-4.16718	51.9451	0
Monilinia__024050	Monilinia__024050	7.78038	6.52	1	2	2	2	399	44.2564	8.70459
	A2	Sequence	# PSMs	# Proteins	# Protein Groups	Protein Group Accessions	Modifications	ΔCn	q-Value	PEP	XCorr	Charge	MH+ [Da]	ΔM [ppm]	RT [min]	# Missed Cleavages
	High	VDVPTDVDVILVAPK	1	1	1	Monilinia__024050		0	0	0.0008253	3.92138	2	1579.89	-0.790791	64.6079	0
	High	NLFEVDEAISK	1	1	1	Monilinia__024050		0	0.004	0.009074	3.859	2	1264.64	-0.39079	57.7715	0
Monilinia__034860	Monilinia__034860	7.7696	7.71	1	2	2	2	441	46.3281	4.37354
	A2	Sequence	# PSMs	# Proteins	# Protein Groups	Protein Group Accessions	Modifications	ΔCn	q-Value	PEP	XCorr	Charge	MH+ [Da]	ΔM [ppm]	RT [min]	# Missed Cleavages
	High	GSTQEVYNPIFTTLYK	1	1	1	Monilinia__034860		0	0.004	0.01183	4.58	2	1860.94	-0.950352	66.6872	0
	High	NVVTVFDVGAGVLQFAAR	1	1	1	Monilinia__034860		0	0.006	0.02435	3.1896	3	1863.01	-0.189597	82.032	0
Monilinia__017830	Monilinia__017830	7.67105	3.54	1	2	2	2	621	68.9479	5.31299
	A2	Sequence	# PSMs	# Proteins	# Protein Groups	Protein Group Accessions	Modifications	ΔCn	q-Value	PEP	XCorr	Charge	MH+ [Da]	ΔM [ppm]	RT [min]	# Missed Cleavages
	High	LAGmSGLQAGmR	1	1	1	Monilinia__017830	M4(Oxidation); M11(Oxidation)	0	0	0.003175	4.09831	2	1223.59	-1.78391	32.9881	0
	High	NEQSAQSVER	1	1	1	Monilinia__017830		0	0	0.002683	3.57274	2	1147.53	-1.48075	23.9488	0
Monilinia__038480	Monilinia__038480	7.42566	11.26	1	2	2	2	231	25.6646	4.48779
	A2	Sequence	# PSMs	# Proteins	# Protein Groups	Protein Group Accessions	Modifications	ΔCn	q-Value	PEP	XCorr	Charge	MH+ [Da]	ΔM [ppm]	RT [min]	# Missed Cleavages
	High	SYIVGYSPSQADVAVFK	1	1	1	Monilinia__038480		0	0	0.001074	4.87517	2	1830.93	-0.804211	61.0528	0
	High	LVAVGYGIK	1	1	1	Monilinia__038480		0	0.004	0.01213	2.55048	2	919.561	-0.162665	46.6727	0
Monilinia__014720	Monilinia__014720	7.29135	7.56	1	2	2	2	450	48.7296	6.16357
	A2	Sequence	# PSMs	# Proteins	# Protein Groups	Protein Group Accessions	Modifications	ΔCn	q-Value	PEP	XCorr	Charge	MH+ [Da]	ΔM [ppm]	RT [min]	# Missed Cleavages
	High	VAISGSGNVAQYAALK	1	1	1	Monilinia__014720		0	0	0.002196	4.05193	2	1548.84	-1.60276	50.8029	0
	High	DGEFPSLVAGSNIAGFVK	1	1	1	Monilinia__014720		0	0.002	0.004753	3.23943	2	1807.92	0.372843	70.7072	0
Monilinia__088770	Monilinia__088770	7.27026	4.17	1	2	2	2	575	62.9274	4.81787
	A2	Sequence	# PSMs	# Proteins	# Protein Groups	Protein Group Accessions	Modifications	ΔCn	q-Value	PEP	XCorr	Charge	MH+ [Da]	ΔM [ppm]	RT [min]	# Missed Cleavages
	High	AFANTGDDGR	1	1	1	Monilinia__088770		0	0	0.003714	3.15858	2	1023.45	-1.47925	28.7511	0
	High	TVQGFmGAFPQYSR	1	1	1	Monilinia__088770	M6(Oxidation)	0	0.002	0.005923	4.11169	2	1604.75	-1.24527	54.2437	0
Monilinia__092710	Monilinia__092710	7.26032	12.95	1	3	3	3	278	30.7023	8.76318
	A2	Sequence	# PSMs	# Proteins	# Protein Groups	Protein Group Accessions	Modifications	ΔCn	q-Value	PEP	XCorr	Charge	MH+ [Da]	ΔM [ppm]	RT [min]	# Missed Cleavages
	High	IYQNLGQDYDER	1	1	1	Monilinia__092710		0	0.004	0.009118	3.98283	2	1513.69	-1.51985	44.2668	0
	High	AEGEAESADTISK	1	1	1	Monilinia__092710		0	0.004	0.01762	3.27749	2	1307.6	3.10953	30.7303	0
	High	VLPSIGNEVLK	1	1	1	Monilinia__092710		0	0.008	0.05128	1.58855	2	1168.7	1.55804	53.9103	0
Monilinia__004410	Monilinia__004410	7.02888	5.83	1	2	2	2	549	60.1425	4.93213
	A2	Sequence	# PSMs	# Proteins	# Protein Groups	Protein Group Accessions	Modifications	ΔCn	q-Value	PEP	XCorr	Charge	MH+ [Da]	ΔM [ppm]	RT [min]	# Missed Cleavages
	High	GLTFSTVNLAGHEIPQYTPGAGYR	1	1	1	Monilinia__004410		0	0	0.001061	4.38463	3	2549.28	-1.31125	61.8559	0
	High	QLEFLLGR	1	1	1	Monilinia__004410		0	0.004	0.006185	2.64425	2	975.563	0.376535	61.2233	0
Monilinia__036230	Monilinia__036230	6.96766	5.9	1	2	2	2	322	33.4657	9.34912
	A2	Sequence	# PSMs	# Proteins	# Protein Groups	Protein Group Accessions	Modifications	ΔCn	q-Value	PEP	XCorr	Charge	MH+ [Da]	ΔM [ppm]	RT [min]	# Missed Cleavages
	High	LGGFALYSR	1	1	1	Monilinia__036230		0	0.004	0.01461	3.72473	2	983.531	8.92829e-05	53.9138	0
	High	IQLDPVTYNK	1	1	1	Monilinia__036230		0	0.004	0.00853	3.24293	2	1190.64	-2.72798	47.7874	0
Monilinia__047520	Monilinia__047520	6.96222	4.96	1	2	2	2	383	43.4534	8.55811
	A2	Sequence	# PSMs	# Proteins	# Protein Groups	Protein Group Accessions	Modifications	ΔCn	q-Value	PEP	XCorr	Charge	MH+ [Da]	ΔM [ppm]	RT [min]	# Missed Cleavages
	High	NTQSLEESVR	1	1	1	Monilinia__047520		0	0.004	0.00885	3.71333	2	1162.57	0.0796406	36.6407	0
	High	VIFmEYDLR	1	1	1	Monilinia__047520	M4(Oxidation)	0	0.006	0.03744	3.24889	2	1201.59	1.00291	56.383	0
Monilinia__079600	Monilinia__079600	6.88558	3.12	1	1	1	1	641	69.7174	8.646
	A2	Sequence	# PSMs	# Proteins	# Protein Groups	Protein Group Accessions	Modifications	ΔCn	q-Value	PEP	XCorr	Charge	MH+ [Da]	ΔM [ppm]	RT [min]	# Missed Cleavages
	High	SARPTDDENAEGEASQQGTR	1	1	1	Monilinia__079600		0	0	1.23e-05	6.88558	3	2118.93	-0.45258	28.4855	0
Monilinia__090350	Monilinia__090350	6.87798	22.73	1	2	2	2	88	9.7319	7.98682
	A2	Sequence	# PSMs	# Proteins	# Protein Groups	Protein Group Accessions	Modifications	ΔCn	q-Value	PEP	XCorr	Charge	MH+ [Da]	ΔM [ppm]	RT [min]	# Missed Cleavages
	High	AmGESDDSLNR	1	1	1	Monilinia__090350	M2(Oxidation)	0	0	0.0005527	4.10611	2	1210.5	-0.597143	27.2921	0
	High	NVWSGQSQR	1	1	1	Monilinia__090350		0	0.004	0.01379	2.77187	2	1061.51	-0.752787	34.4448	0
Monilinia__050100	Monilinia__050100	6.87248	3.63	1	2	2	2	798	87.1363	4.90674
	A2	Sequence	# PSMs	# Proteins	# Protein Groups	Protein Group Accessions	Modifications	ΔCn	q-Value	PEP	XCorr	Charge	MH+ [Da]	ΔM [ppm]	RT [min]	# Missed Cleavages
	High	GSAHYLGTSAGSSGFGR	1	1	1	Monilinia__050100		0	0.006	0.03607	3.70688	3	1611.75	-0.454147	39.938	0
	High	TSTAEPTTAGIR	1	1	1	Monilinia__050100		0	0.008	0.04413	3.1656	2	1204.62	-0.0950365	33.599	0
Monilinia__082840	Monilinia__082840	6.85687	5.2	1	2	2	2	404	42.527	4.36084
	A2	Sequence	# PSMs	# Proteins	# Protein Groups	Protein Group Accessions	Modifications	ΔCn	q-Value	PEP	XCorr	Charge	MH+ [Da]	ΔM [ppm]	RT [min]	# Missed Cleavages
	High	GSEGPGGVTPAGK	1	1	1	Monilinia__082840		0	0	0.001818	4.18056	2	1113.55	-0.581253	28.2589	0
	High	ANLLAQNR	1	1	1	Monilinia__082840		0	0.006	0.0281	2.67631	2	899.506	0.0718601	34.7656	0
Monilinia__009690	Monilinia__009690	6.82083	5.14	1	1	1	2	253	28.4636	5.16064
	A2	Sequence	# PSMs	# Proteins	# Protein Groups	Protein Group Accessions	Modifications	ΔCn	q-Value	PEP	XCorr	Charge	MH+ [Da]	ΔM [ppm]	RT [min]	# Missed Cleavages
	High	DTATPTTQQPPQK	2	1	1	Monilinia__009690		0	0	0.0007834	4.06516	2	1412.7	-0.0464467	27.4757	0
Monilinia__048950	Monilinia__048950	6.73241	15.79	1	3	3	3	247	25.903	9.23193
	A2	Sequence	# PSMs	# Proteins	# Protein Groups	Protein Group Accessions	Modifications	ΔCn	q-Value	PEP	XCorr	Charge	MH+ [Da]	ΔM [ppm]	RT [min]	# Missed Cleavages
	High	VFSFVASSPVK	1	1	1	Monilinia__048950		0	0.004	0.01728	3.65058	2	1167.64	0.126331	55.4412	0
	High	SYANAGLNFAHR	1	1	1	Monilinia__048950		0	0.005	0.02246	1.43106	3	1320.64	-0.12993	43.3772	0
	High	TGSTIATPTIAGVSWK	1	1	1	Monilinia__048950		0	0.006	0.02816	3.08183	2	1589.85	-0.448198	58.4716	0
Monilinia__071750	Monilinia__071750	6.61727	4.82	1	2	2	2	685	74.9076	6.18896
	A2	Sequence	# PSMs	# Proteins	# Protein Groups	Protein Group Accessions	Modifications	ΔCn	q-Value	PEP	XCorr	Charge	MH+ [Da]	ΔM [ppm]	RT [min]	# Missed Cleavages
	High	VVSIPcFEVFDAQSDEYR	1	1	1	Monilinia__071750	C6(Carbamidomethyl)	0	0.004	0.007935	3.50665	2	2160.99	0.242128	70.2094	0
	High	NLPTYSPSDDAVASR	1	1	1	Monilinia__071750		0	0.006	0.02747	3.11061	2	1592.75	-2.51456	45.7187	0
Monilinia__083560	Monilinia__083560	6.61022	2.82	1	2	2	2	673	75.2557	5.51611
	A2	Sequence	# PSMs	# Proteins	# Protein Groups	Protein Group Accessions	Modifications	ΔCn	q-Value	PEP	XCorr	Charge	MH+ [Da]	ΔM [ppm]	RT [min]	# Missed Cleavages
	High	DISETLTALAQR	1	1	1	Monilinia__083560		0	0.004	0.007635	4.12358	2	1317.7	-0.522417	65.2126	0
	High	mLEVDNR	1	1	1	Monilinia__083560	M1(Oxidation)	0	0.005	0.02016	2.48664	2	892.42	0.287939	30.2928	0
Monilinia__074230	Monilinia__074230	6.37986	9.86	1	2	2	2	213	23.4169	5.66846
	A2	Sequence	# PSMs	# Proteins	# Protein Groups	Protein Group Accessions	Modifications	ΔCn	q-Value	PEP	XCorr	Charge	MH+ [Da]	ΔM [ppm]	RT [min]	# Missed Cleavages
	High	AQIWDTAGQER	1	1	1	Monilinia__074230		0	0.004	0.01347	3.63208	2	1274.61	-0.652305	45.0575	0
	High	STIGVEFATR	1	1	1	Monilinia__074230		0	0.004	0.008697	2.74779	2	1080.57	-0.266959	48.2848	0
Monilinia__061170	Monilinia__061170	6.35194	2.31	1	2	2	2	821	92.4357	6.41748
	A2	Sequence	# PSMs	# Proteins	# Protein Groups	Protein Group Accessions	Modifications	ΔCn	q-Value	PEP	XCorr	Charge	MH+ [Da]	ΔM [ppm]	RT [min]	# Missed Cleavages
	High	YSLAIDAIDR	1	1	1	Monilinia__061170		0	0	0.003089	3.19668	2	1136.59	-0.437703	55.6981	0
	High	LGNTAAGVR	1	1	1	Monilinia__061170		0	0.006	0.03279	3.15526	2	858.479	-0.221083	27.182	0
Monilinia__049410	Monilinia__049410	6.28495	4.99	2	1	2	2	421	47.1596	5.51611
	A2	Sequence	# PSMs	# Proteins	# Protein Groups	Protein Group Accessions	Modifications	ΔCn	q-Value	PEP	XCorr	Charge	MH+ [Da]	ΔM [ppm]	RT [min]	# Missed Cleavages
	High	GVLLYGPPGTGK	1	3	2	Monilinia__049410;Monilinia__076980		0	0.004	0.00959	3.42072	2	1158.65	0.62324	49.8503	0
	High	VVGSEFVQK	1	1	1	Monilinia__049410		0	0.006	0.02854	2.86424	2	992.541	-0.539346	39.7743	0
Monilinia__054040	Monilinia__054040	6.2209	6.67	1	1	1	2	135	15.0166	9.74463
	A2	Sequence	# PSMs	# Proteins	# Protein Groups	Protein Group Accessions	Modifications	ΔCn	q-Value	PEP	XCorr	Charge	MH+ [Da]	ΔM [ppm]	RT [min]	# Missed Cleavages
	High	SAmSAIQQR	2	1	1	Monilinia__054040	M3(Oxidation)	0	0.004	0.008164	3.13752	2	1007.49	-1.05296	26.4473	0
Monilinia__004780	Monilinia__004780	6.15745	3.64	1	2	2	2	549	58.4893	5.65576
	A2	Sequence	# PSMs	# Proteins	# Protein Groups	Protein Group Accessions	Modifications	ΔCn	q-Value	PEP	XCorr	Charge	MH+ [Da]	ΔM [ppm]	RT [min]	# Missed Cleavages
	High	ATTVVLADGR	1	1	1	Monilinia__004780		0	0.004	0.008256	3.21144	2	1002.56	0.2611	37.4126	0
	High	TAPNSALGNR	1	1	1	Monilinia__004780		0	0.005	0.02114	2.94601	2	1000.52	-0.553923	28.3118	0
Monilinia__054440	Monilinia__054440	6.08379	4.3	1	1	1	1	372	40.4941	7.38623
	A2	Sequence	# PSMs	# Proteins	# Protein Groups	Protein Group Accessions	Modifications	ΔCn	q-Value	PEP	XCorr	Charge	MH+ [Da]	ΔM [ppm]	RT [min]	# Missed Cleavages
	High	EALNEALAEELELNPK	1	1	1	Monilinia__054440		0	0	0.003553	6.08379	2	1782.91	0.316311	65.8053	0
Monilinia__016550	Monilinia__016550	5.99354	10.74	1	1	1	1	242	25.3854	5.71924
	A2	Sequence	# PSMs	# Proteins	# Protein Groups	Protein Group Accessions	Modifications	ΔCn	q-Value	PEP	XCorr	Charge	MH+ [Da]	ΔM [ppm]	RT [min]	# Missed Cleavages
	High	TALTNTDFGAGNVPFKDANFDNNLGK	1	1	1	Monilinia__016550		0	0	9.489e-05	5.99354	3	2741.31	-1.0898	59.6479	1
Monilinia__018570	Monilinia__018570	5.85404	4.49	1	1	1	1	356	36.6858	4.94482
	A2	Sequence	# PSMs	# Proteins	# Protein Groups	Protein Group Accessions	Modifications	ΔCn	q-Value	PEP	XCorr	Charge	MH+ [Da]	ΔM [ppm]	RT [min]	# Missed Cleavages
	High	VAELEATGEDDEVAER	1	1	1	Monilinia__018570		0	0	3.185e-05	5.85404	2	1732.79	-0.142197	43.055	0
Monilinia__015280	Monilinia__015280	5.8128	4.63	1	1	1	1	367	40.6953	5.45264
	A2	Sequence	# PSMs	# Proteins	# Protein Groups	Protein Group Accessions	Modifications	ΔCn	q-Value	PEP	XCorr	Charge	MH+ [Da]	ΔM [ppm]	RT [min]	# Missed Cleavages
	High	LIVASGGDAGVQGSGVR	1	1	1	Monilinia__015280		0	0	0.001278	5.8128	2	1542.82	0.311706	41.873	0
Monilinia__018110	Monilinia__018110	5.58136	14.37	1	1	1	1	174	19.0828	5.021
	A2	Sequence	# PSMs	# Proteins	# Protein Groups	Protein Group Accessions	Modifications	ΔCn	q-Value	PEP	XCorr	Charge	MH+ [Da]	ΔM [ppm]	RT [min]	# Missed Cleavages
	High	FSWDDVRGQESDVQNNFGQSGSFSR	1	1	1	Monilinia__018110		0	0	5.596e-05	5.58136	3	2849.24	-2.5202	60.2507	1
Monilinia__079970	Monilinia__079970	5.42239	7.41	1	1	1	1	216	24.0943	5.71924
	A2	Sequence	# PSMs	# Proteins	# Protein Groups	Protein Group Accessions	Modifications	ΔCn	q-Value	PEP	XCorr	Charge	MH+ [Da]	ΔM [ppm]	RT [min]	# Missed Cleavages
	High	GGEAADASEAGVSVRD	1	1	1	Monilinia__079970		0	0	0.002444	5.42239	2	1490.67	-1.09862	37.4411	1
Monilinia__085950	Monilinia__085950	5.21282	3.23	1	1	1	1	464	48.4929	5.70654
	A2	Sequence	# PSMs	# Proteins	# Protein Groups	Protein Group Accessions	Modifications	ΔCn	q-Value	PEP	XCorr	Charge	MH+ [Da]	ΔM [ppm]	RT [min]	# Missed Cleavages
	High	NVEGLGLESISAQVK	1	1	1	Monilinia__085950		0	0	0.0003947	5.21282	2	1543.83	-0.633918	58.1296	0
Monilinia__089970	Monilinia__089970	5.16867	9.09	1	1	1	1	154	16.8385	10.3159
	A2	Sequence	# PSMs	# Proteins	# Protein Groups	Protein Group Accessions	Modifications	ΔCn	q-Value	PEP	XCorr	Charge	MH+ [Da]	ΔM [ppm]	RT [min]	# Missed Cleavages
	High	LTADVDALDIAATK	1	1	1	Monilinia__089970		0	0	4.729e-05	5.16867	2	1416.76	-0.363747	56.7188	0
Monilinia__091960	Monilinia__091960	5.13276	3.45	1	1	1	1	406	44.5012	6.68311
	A2	Sequence	# PSMs	# Proteins	# Protein Groups	Protein Group Accessions	Modifications	ΔCn	q-Value	PEP	XCorr	Charge	MH+ [Da]	ΔM [ppm]	RT [min]	# Missed Cleavages
	High	GYQVYVVDQTSVGR	1	1	1	Monilinia__091960		0	0	0.0003151	5.13276	2	1570.79	-0.610855	50.2378	0
Monilinia__030240	Monilinia__030240	5.10805	9.84	1	1	1	1	183	20.1578	10.0522
	A2	Sequence	# PSMs	# Proteins	# Protein Groups	Protein Group Accessions	Modifications	ΔCn	q-Value	PEP	XCorr	Charge	MH+ [Da]	ΔM [ppm]	RT [min]	# Missed Cleavages
	High	TNLGTLSGISGALAEVNR	1	1	1	Monilinia__030240		0	0	0.001326	5.10805	2	1772.94	-4.17085	65.8847	0
Monilinia__049160	Monilinia__049160	5.02011	1.8	1	1	1	1	723	78.0454	5.22412
	A2	Sequence	# PSMs	# Proteins	# Protein Groups	Protein Group Accessions	Modifications	ΔCn	q-Value	PEP	XCorr	Charge	MH+ [Da]	ΔM [ppm]	RT [min]	# Missed Cleavages
	High	DLAVLSQLSNTIR	1	1	1	Monilinia__049160		0	0	0.0008709	5.02011	2	1429.8	0.917884	69.4652	0
Monilinia__028140	Monilinia__028140	5.0177	17.73	1	1	1	1	141	15.4618	6.17627
	A2	Sequence	# PSMs	# Proteins	# Protein Groups	Protein Group Accessions	Modifications	ΔCn	q-Value	PEP	XCorr	Charge	MH+ [Da]	ΔM [ppm]	RT [min]	# Missed Cleavages
	High	QASAQAAATSTEDQASDHSAQTNPR	1	1	1	Monilinia__028140		0	0	6.022e-05	5.0177	3	2543.13	-0.232596	33.9972	0
Monilinia__003590	Monilinia__003590	5.00469	5.43	1	2	2	2	368	40.6236	5.66846
	A2	Sequence	# PSMs	# Proteins	# Protein Groups	Protein Group Accessions	Modifications	ΔCn	q-Value	PEP	XCorr	Charge	MH+ [Da]	ΔM [ppm]	RT [min]	# Missed Cleavages
	High	HETGSIDSFTYGVANR	1	1	1	Monilinia__003590		0	0.004	0.00727	5.00469	3	1753.81	-0.453142	48.1224	0
	High	LTGRHETGSIDSFTYGVANR	1	1	1	Monilinia__003590		0	0.008	0.04577	2.23978	4	2181.07	-1.07312	45.5544	1
Monilinia__012470	Monilinia__012470	4.95076	1.61	1	1	1	1	1058	118.616	6.31592
	A2	Sequence	# PSMs	# Proteins	# Protein Groups	Protein Group Accessions	Modifications	ΔCn	q-Value	PEP	XCorr	Charge	MH+ [Da]	ΔM [ppm]	RT [min]	# Missed Cleavages
	High	STSNLSSGTTPINSSIR	1	1	1	Monilinia__012470		0	0	0.0005601	4.95076	2	1721.87	1.35359	43.0956	0
Monilinia__037860	Monilinia__037860	4.9463	2.66	1	1	1	1	602	64.8929	5.45264
	A2	Sequence	# PSMs	# Proteins	# Protein Groups	Protein Group Accessions	Modifications	ΔCn	q-Value	PEP	XCorr	Charge	MH+ [Da]	ΔM [ppm]	RT [min]	# Missed Cleavages
	High	AAYAGSLFDADGIEVR	1	1	1	Monilinia__037860		0	0	0.00127	4.9463	2	1654.81	1.15925	62.2915	0
Monilinia__033030	Monilinia__033030	4.93575	3.19	1	1	1	1	596	65.1257	5.99854
	A2	Sequence	# PSMs	# Proteins	# Protein Groups	Protein Group Accessions	Modifications	ΔCn	q-Value	PEP	XCorr	Charge	MH+ [Da]	ΔM [ppm]	RT [min]	# Missed Cleavages
	High	ADVLVTANVGNPDSAYWmR	1	1	1	Monilinia__033030	M18(Oxidation)	0	0.004	0.007771	4.93575	2	2094.99	1.43965	59.0497	0
Monilinia__088370	Monilinia__088370	4.92839	10.77	1	1	1	1	130	14.6489	9.89111
	A2	Sequence	# PSMs	# Proteins	# Protein Groups	Protein Group Accessions	Modifications	ΔCn	q-Value	PEP	XCorr	Charge	MH+ [Da]	ΔM [ppm]	RT [min]	# Missed Cleavages
	High	HGYIGEFEEVDDHR	1	1	1	Monilinia__088370		0	0	0.002878	4.92839	3	1702.74	-3.62723	45.1941	0
Monilinia__087070	Monilinia__087070	4.76823	6.85	1	1	1	1	248	26.4454	6.20166
	A2	Sequence	# PSMs	# Proteins	# Protein Groups	Protein Group Accessions	Modifications	ΔCn	q-Value	PEP	XCorr	Charge	MH+ [Da]	ΔM [ppm]	RT [min]	# Missed Cleavages
	High	GGSPWGAGTFAAADGSR	1	1	1	Monilinia__087070		0	0	0.002193	4.76823	2	1564.71	-0.673016	53.6019	0
Monilinia__067940	Monilinia__067940	4.76382	2.96	1	1	1	1	439	49.0093	6.66846
	A2	Sequence	# PSMs	# Proteins	# Protein Groups	Protein Group Accessions	Modifications	ΔCn	q-Value	PEP	XCorr	Charge	MH+ [Da]	ΔM [ppm]	RT [min]	# Missed Cleavages
	High	FDDGAGGDNEVQR	1	1	1	Monilinia__067940		0	0	0.000145	4.76382	2	1379.58	-0.596415	34.1874	0
Monilinia__054270	Monilinia__054270	4.74464	4.94	1	1	1	1	445	46.5195	4.48779
	A2	Sequence	# PSMs	# Proteins	# Protein Groups	Protein Group Accessions	Modifications	ΔCn	q-Value	PEP	XCorr	Charge	MH+ [Da]	ΔM [ppm]	RT [min]	# Missed Cleavages
	High	TNWVYSGNPVIYNDNVLLTmAR	1	1	1	Monilinia__054270	M20(Oxidation)	0	0.004	0.006894	4.74464	3	2556.25	-2.43707	68.7745	0
Monilinia__048690	Monilinia__048690	4.69642	4.29	1	1	1	1	326	35.8121	9.68604
	A2	Sequence	# PSMs	# Proteins	# Protein Groups	Protein Group Accessions	Modifications	ΔCn	q-Value	PEP	XCorr	Charge	MH+ [Da]	ΔM [ppm]	RT [min]	# Missed Cleavages
	High	TNVQSLLEYSLETK	1	1	1	Monilinia__048690		0	0.004	0.007715	4.69642	2	1624.84	0.257266	66.891	0
Monilinia__036590	Monilinia__036590	4.68876	1.95	1	1	1	1	665	70.5351	8.51416
	A2	Sequence	# PSMs	# Proteins	# Protein Groups	Protein Group Accessions	Modifications	ΔCn	q-Value	PEP	XCorr	Charge	MH+ [Da]	ΔM [ppm]	RT [min]	# Missed Cleavages
	High	IVEGEDmPGVQNR	1	1	1	Monilinia__036590	M7(Oxidation)	0	0	0.0005498	4.68876	2	1459.69	2.31528	33.4485	0
Monilinia__007660	Monilinia__007660	4.66151	4.21	1	1	1	1	356	37.8352	6.23975
	A2	Sequence	# PSMs	# Proteins	# Protein Groups	Protein Group Accessions	Modifications	ΔCn	q-Value	PEP	XCorr	Charge	MH+ [Da]	ΔM [ppm]	RT [min]	# Missed Cleavages
	High	NAVLAAEDGGISTTR	1	1	1	Monilinia__007660		0	0.006	0.0296	4.66151	2	1474.75	0.986561	44.4559	0
Monilinia__059500	Monilinia__059500	4.64173	11.03	1	1	1	1	136	14.2408	4.58936
	A2	Sequence	# PSMs	# Proteins	# Protein Groups	Protein Group Accessions	Modifications	ΔCn	q-Value	PEP	XCorr	Charge	MH+ [Da]	ΔM [ppm]	RT [min]	# Missed Cleavages
	High	LDYYQGTSLPScGIK	1	1	1	Monilinia__059500	C12(Carbamidomethyl)	0	0	0.004247	4.64173	2	1701.81	-0.179981	52.4034	0
Monilinia__079760	Monilinia__079760	4.59403	6.3	1	1	1	1	270	29.0526	7.29834
	A2	Sequence	# PSMs	# Proteins	# Protein Groups	Protein Group Accessions	Modifications	ΔCn	q-Value	PEP	XCorr	Charge	MH+ [Da]	ΔM [ppm]	RT [min]	# Missed Cleavages
	High	VIEIDPGQVETEFSVVR	1	1	1	Monilinia__079760		0	0.002	0.004689	4.59403	2	1917	-0.113657	68.7487	0
Monilinia__073500	Monilinia__073500	4.58591	2.3	1	1	1	1	609	65.1173	7.43018
	A2	Sequence	# PSMs	# Proteins	# Protein Groups	Protein Group Accessions	Modifications	ΔCn	q-Value	PEP	XCorr	Charge	MH+ [Da]	ΔM [ppm]	RT [min]	# Missed Cleavages
	High	VFDAEDEFVQALER	1	1	1	Monilinia__073500		0	0.002	0.005322	4.58591	2	1667.79	-0.466742	72.0471	0
Monilinia__031690	Monilinia__031690	4.57882	4.29	1	1	1	1	373	40.0408	10.7114
	A2	Sequence	# PSMs	# Proteins	# Protein Groups	Protein Group Accessions	Modifications	ΔCn	q-Value	PEP	XCorr	Charge	MH+ [Da]	ΔM [ppm]	RT [min]	# Missed Cleavages
	High	DFLLPSNVVSQADIGR	1	1	1	Monilinia__031690		0	0.004	0.006202	4.57882	2	1730.9	-1.40305	66.9885	0
Monilinia__015900	Monilinia__015900	4.52043	10.4	1	1	1	1	125	14.3948	5.21143
	A2	Sequence	# PSMs	# Proteins	# Protein Groups	Protein Group Accessions	Modifications	ΔCn	q-Value	PEP	XCorr	Charge	MH+ [Da]	ΔM [ppm]	RT [min]	# Missed Cleavages
	High	ELIAGFAAGEVDK	1	1	1	Monilinia__015900		0	0	0.003954	4.52043	2	1319.68	-1.00962	55.7815	0
Monilinia__057470	Monilinia__057470	4.51844	1.58	1	1	1	1	949	105.305	6.80029
	A2	Sequence	# PSMs	# Proteins	# Protein Groups	Protein Group Accessions	Modifications	ΔCn	q-Value	PEP	XCorr	Charge	MH+ [Da]	ΔM [ppm]	RT [min]	# Missed Cleavages
	High	ATGGEVGASSALAPK	1	1	1	Monilinia__057470		0	0.002	0.004995	4.51844	2	1315.68	-1.63279	37.5133	0
Monilinia__089520	Monilinia__089520	4.51691	4.9	1	1	1	1	306	33.5718	9.71533
	A2	Sequence	# PSMs	# Proteins	# Protein Groups	Protein Group Accessions	Modifications	ΔCn	q-Value	PEP	XCorr	Charge	MH+ [Da]	ΔM [ppm]	RT [min]	# Missed Cleavages
	High	SVVAQFNASQLITQR	1	1	1	Monilinia__089520		0	0	0.001937	4.51691	2	1661.9	-0.288421	52.1818	0
Monilinia__026860	Monilinia__026860	4.46775	0.61	1	1	1	1	2285	254.204	6.34131
	A2	Sequence	# PSMs	# Proteins	# Protein Groups	Protein Group Accessions	Modifications	ΔCn	q-Value	PEP	XCorr	Charge	MH+ [Da]	ΔM [ppm]	RT [min]	# Missed Cleavages
	High	ALSDGGLLVLLSGR	1	1	1	Monilinia__026860		0	0.004	0.01142	4.46775	2	1370.8	-0.305671	74.7657	0
Monilinia__085710	Monilinia__085710	4.45821	1.46	1	1	1	1	823	89.9666	5.16064
	A2	Sequence	# PSMs	# Proteins	# Protein Groups	Protein Group Accessions	Modifications	ΔCn	q-Value	PEP	XCorr	Charge	MH+ [Da]	ΔM [ppm]	RT [min]	# Missed Cleavages
	High	FALGVSNPSALR	1	1	1	Monilinia__085710		0	0	0.001149	4.45821	2	1231.68	-2.51216	53.4548	0
Monilinia__000870	Monilinia__000870	4.45521	9.79	1	1	1	1	143	15.8776	10.1548
	A2	Sequence	# PSMs	# Proteins	# Protein Groups	Protein Group Accessions	Modifications	ΔCn	q-Value	PEP	XCorr	Charge	MH+ [Da]	ΔM [ppm]	RT [min]	# Missed Cleavages
	High	VTGGGQTSQIYAIR	1	1	1	Monilinia__000870		0	0	0.001201	4.45521	2	1450.77	1.02272	44.3839	0
Monilinia__052150	Monilinia__052150	4.40587	3.24	1	1	1	1	555	61.8332	7.43018
	A2	Sequence	# PSMs	# Proteins	# Protein Groups	Protein Group Accessions	Modifications	ΔCn	q-Value	PEP	XCorr	Charge	MH+ [Da]	ΔM [ppm]	RT [min]	# Missed Cleavages
	High	AVGQTLGNTSPLLTPLLR	1	1	1	Monilinia__052150		0	0	0.0005975	4.40587	2	1851.07	1.0338	67.9173	0
Monilinia__039320	Monilinia__039320	4.38371	2.53	1	1	1	1	474	53.3142	6.72705
	A2	Sequence	# PSMs	# Proteins	# Protein Groups	Protein Group Accessions	Modifications	ΔCn	q-Value	PEP	XCorr	Charge	MH+ [Da]	ΔM [ppm]	RT [min]	# Missed Cleavages
	High	IDETEELLTDNR	1	1	1	Monilinia__039320		0	0.002	0.005232	4.38371	2	1447.69	1.29825	50.296	0
Monilinia__094430	Monilinia__094430	4.37711	10.83	1	1	1	1	157	16.7105	4.91943
	A2	Sequence	# PSMs	# Proteins	# Protein Groups	Protein Group Accessions	Modifications	ΔCn	q-Value	PEP	XCorr	Charge	MH+ [Da]	ΔM [ppm]	RT [min]	# Missed Cleavages
	High	AGINDLNDQIIALLAQR	1	1	1	Monilinia__094430		0	0.004	0.01849	4.37711	3	1838.01	0.246275	79.608	0
Monilinia__093420	Monilinia__093420	4.31087	1.88	1	1	1	1	744	85.1947	5.22412
	A2	Sequence	# PSMs	# Proteins	# Protein Groups	Protein Group Accessions	Modifications	ΔCn	q-Value	PEP	XCorr	Charge	MH+ [Da]	ΔM [ppm]	RT [min]	# Missed Cleavages
	High	LTQGSSISVYELPR	1	1	1	Monilinia__093420		0	0	0.002565	4.31087	2	1549.82	-0.887193	54.5264	0
Monilinia__041610	Monilinia__041610	4.28801	4.35	1	1	1	1	230	25.1977	9.14404
	A2	Sequence	# PSMs	# Proteins	# Protein Groups	Protein Group Accessions	Modifications	ΔCn	q-Value	PEP	XCorr	Charge	MH+ [Da]	ΔM [ppm]	RT [min]	# Missed Cleavages
	High	DNETSQVQIR	1	1	1	Monilinia__041610		0	0	0.001581	4.28801	2	1189.58	0.150402	35.3614	0
Monilinia__030500	Monilinia__030500	4.27853	1.79	1	1	1	1	725	78.6627	8.48486
	A2	Sequence	# PSMs	# Proteins	# Protein Groups	Protein Group Accessions	Modifications	ΔCn	q-Value	PEP	XCorr	Charge	MH+ [Da]	ΔM [ppm]	RT [min]	# Missed Cleavages
	High	ISALEAAGVIVER	1	1	1	Monilinia__030500		0	0	0.001179	4.27853	2	1327.76	-0.251003	60.7286	0
Monilinia__007620	Monilinia__007620	4.26974	7.37	1	1	1	1	190	21.0228	6.80029
	A2	Sequence	# PSMs	# Proteins	# Protein Groups	Protein Group Accessions	Modifications	ΔCn	q-Value	PEP	XCorr	Charge	MH+ [Da]	ΔM [ppm]	RT [min]	# Missed Cleavages
	High	QVELIGGPVGADLK	1	1	1	Monilinia__007620		0	0.004	0.01024	4.26974	2	1395.78	-0.133319	56.4549	0
Monilinia__061650	Monilinia__061650	4.25331	2.9	1	1	1	1	448	47.5024	5.37646
	A2	Sequence	# PSMs	# Proteins	# Protein Groups	Protein Group Accessions	Modifications	ΔCn	q-Value	PEP	XCorr	Charge	MH+ [Da]	ΔM [ppm]	RT [min]	# Missed Cleavages
	High	ELTADVGDIIEFR	1	1	1	Monilinia__061650		0	0	0.0005625	4.25331	2	1477.75	0.139629	67.8712	0
Monilinia__089280	Monilinia__089280	4.23022	2.19	1	1	1	1	549	61.243	6.96143
	A2	Sequence	# PSMs	# Proteins	# Protein Groups	Protein Group Accessions	Modifications	ΔCn	q-Value	PEP	XCorr	Charge	MH+ [Da]	ΔM [ppm]	RT [min]	# Missed Cleavages
	High	IGIGSDVAGSVR	1	1	1	Monilinia__089280		0	0.004	0.01225	4.23022	2	1130.62	-0.844837	45.1553	0
Monilinia__091930	Monilinia__091930	4.2289	2.52	1	1	1	1	715	78.3636	5.94775
	A2	Sequence	# PSMs	# Proteins	# Protein Groups	Protein Group Accessions	Modifications	ΔCn	q-Value	PEP	XCorr	Charge	MH+ [Da]	ΔM [ppm]	RT [min]	# Missed Cleavages
	High	QNFLTNGVLPNTQDTVYR	1	1	1	Monilinia__091930		0	0.002	0.005298	4.2289	2	2080.04	-1.60248	61.3255	0
Monilinia__033310	Monilinia__033310	4.22317	2.49	1	1	1	1	522	57.1649	5.30029
	A2	Sequence	# PSMs	# Proteins	# Protein Groups	Protein Group Accessions	Modifications	ΔCn	q-Value	PEP	XCorr	Charge	MH+ [Da]	ΔM [ppm]	RT [min]	# Missed Cleavages
	High	IQDNDQVFFFNYR	1	1	1	Monilinia__033310		0	0	0.001458	4.22317	2	1705.79	-2.30682	66.3076	0
Monilinia__073000	Monilinia__073000	4.21876	8.98	1	1	1	1	167	18.756	10.5649
	A2	Sequence	# PSMs	# Proteins	# Protein Groups	Protein Group Accessions	Modifications	ΔCn	q-Value	PEP	XCorr	Charge	MH+ [Da]	ΔM [ppm]	RT [min]	# Missed Cleavages
	High	DISEASVFSEYTVPK	1	1	1	Monilinia__073000		0	0	0.003739	4.21876	2	1671.81	-0.185796	63.3963	0
Monilinia__084010	Monilinia__084010	4.18047	8.33	1	1	1	1	192	21.1378	5.40186
	A2	Sequence	# PSMs	# Proteins	# Protein Groups	Protein Group Accessions	Modifications	ΔCn	q-Value	PEP	XCorr	Charge	MH+ [Da]	ΔM [ppm]	RT [min]	# Missed Cleavages
	High	FGPFFVSPVIAGLDQK	1	1	1	Monilinia__084010		0	0	0.002018	4.18047	2	1721.93	0.91216	76.2447	0
Monilinia__008510	Monilinia__008510	4.17639	4.29	1	1	1	1	350	37.0434	6.65381
	A2	Sequence	# PSMs	# Proteins	# Protein Groups	Protein Group Accessions	Modifications	ΔCn	q-Value	PEP	XCorr	Charge	MH+ [Da]	ΔM [ppm]	RT [min]	# Missed Cleavages
	High	AAGATVIATTSSDAK	1	1	1	Monilinia__008510		0	0.005	0.02145	4.17639	2	1363.71	3.16758	35.8591	0
Monilinia__035720	Monilinia__035720	4.14276	11.67	1	1	1	1	120	13.6391	9.0708
	A2	Sequence	# PSMs	# Proteins	# Protein Groups	Protein Group Accessions	Modifications	ΔCn	q-Value	PEP	XCorr	Charge	MH+ [Da]	ΔM [ppm]	RT [min]	# Missed Cleavages
	High	FFNVVGDDAEEDDE	1	1	1	Monilinia__035720		0	0.004	0.006572	4.14276	2	1600.63	0.500322	62.0024	0
Monilinia__038820	Monilinia__038820	4.1216	2.14	1	1	1	1	700	77.141	6.7417
	A2	Sequence	# PSMs	# Proteins	# Protein Groups	Protein Group Accessions	Modifications	ΔCn	q-Value	PEP	XCorr	Charge	MH+ [Da]	ΔM [ppm]	RT [min]	# Missed Cleavages
	High	IGVEGSSIEELVHEK	1	1	1	Monilinia__038820		0	0.004	0.01108	4.1216	3	1625.84	-1.5031	54.9391	0
Monilinia__064900	Monilinia__064900	4.10389	4.33	1	1	1	1	254	27.676	6.56592
	A2	Sequence	# PSMs	# Proteins	# Protein Groups	Protein Group Accessions	Modifications	ΔCn	q-Value	PEP	XCorr	Charge	MH+ [Da]	ΔM [ppm]	RT [min]	# Missed Cleavages
	High	IANISQVYTQR	1	1	1	Monilinia__064900		0	0.004	0.01607	4.10389	2	1292.69	-1.06581	46.4241	0
Monilinia__055580	Monilinia__055580	4.08127	2.88	1	1	1	1	521	57.3553	6.55127
	A2	Sequence	# PSMs	# Proteins	# Protein Groups	Protein Group Accessions	Modifications	ΔCn	q-Value	PEP	XCorr	Charge	MH+ [Da]	ΔM [ppm]	RT [min]	# Missed Cleavages
	High	FAVEPVWYLPGVAER	1	1	1	Monilinia__055580		0	0.004	0.01421	4.08127	2	1732.9	-0.488472	73.1919	0
Monilinia__075070	Monilinia__075070	4.07202	11.18	1	1	1	1	161	18.6945	4.85596
	A2	Sequence	# PSMs	# Proteins	# Protein Groups	Protein Group Accessions	Modifications	ΔCn	q-Value	PEP	XCorr	Charge	MH+ [Da]	ΔM [ppm]	RT [min]	# Missed Cleavages
	High	AVAEEGTQHGTQNETLQR	1	1	1	Monilinia__075070		0	0.004	0.007686	4.07202	3	1968.94	-0.436744	30.4912	0
Monilinia__027700	Monilinia__027700	4.05815	1.7	1	1	1	1	647	70.9351	6.80029
	A2	Sequence	# PSMs	# Proteins	# Protein Groups	Protein Group Accessions	Modifications	ΔCn	q-Value	PEP	XCorr	Charge	MH+ [Da]	ΔM [ppm]	RT [min]	# Missed Cleavages
	High	TQESLDEGVTK	1	1	1	Monilinia__027700		0	0	0.003396	4.05815	2	1206.58	-0.914538	34.2839	0
Monilinia__093740	Monilinia__093740	4.05046	5.43	1	1	1	1	221	23.9803	8.23584
	A2	Sequence	# PSMs	# Proteins	# Protein Groups	Protein Group Accessions	Modifications	ΔCn	q-Value	PEP	XCorr	Charge	MH+ [Da]	ΔM [ppm]	RT [min]	# Missed Cleavages
	High	AITTEDASNYAR	1	1	1	Monilinia__093740		0	0	0.001078	4.05046	2	1311.62	-0.0778128	39.0022	0
Monilinia__036810	Monilinia__036810	4.04891	0.45	1	1	1	1	2873	314.844	7.26904
	A2	Sequence	# PSMs	# Proteins	# Protein Groups	Protein Group Accessions	Modifications	ΔCn	q-Value	PEP	XCorr	Charge	MH+ [Da]	ΔM [ppm]	RT [min]	# Missed Cleavages
	High	AAQFGEEEETETK	1	1	1	Monilinia__036810		0	0.005	0.02391	4.04891	2	1468.65	1.1399	36.3487	0
Monilinia__007040	Monilinia__007040	4.04884	1.29	1	1	1	1	778	87.341	5.97314
	A2	Sequence	# PSMs	# Proteins	# Protein Groups	Protein Group Accessions	Modifications	ΔCn	q-Value	PEP	XCorr	Charge	MH+ [Da]	ΔM [ppm]	RT [min]	# Missed Cleavages
	High	NVNQYQGLGR	1	1	1	Monilinia__007040		0	0.004	0.01182	4.04884	2	1148.59	3.72392	37.5341	0
Monilinia__037670	Monilinia__037670	4.04694	3.65	1	1	1	1	356	38.5642	5.75732
	A2	Sequence	# PSMs	# Proteins	# Protein Groups	Protein Group Accessions	Modifications	ΔCn	q-Value	PEP	XCorr	Charge	MH+ [Da]	ΔM [ppm]	RT [min]	# Missed Cleavages
	High	DVFLNNYTFSGLR	1	1	1	Monilinia__037670		0	0	0.001569	4.04694	2	1545.77	-0.849516	67.9849	0
Monilinia__031560	Monilinia__031560	4.02352	2.76	1	1	1	1	398	42.8146	4.98291
	A2	Sequence	# PSMs	# Proteins	# Protein Groups	Protein Group Accessions	Modifications	ΔCn	q-Value	PEP	XCorr	Charge	MH+ [Da]	ΔM [ppm]	RT [min]	# Missed Cleavages
	High	VATIGSVTFAR	1	1	1	Monilinia__031560		0	0.002	0.004983	4.02352	2	1121.63	-0.97597	50.275	0
Monilinia__082270	Monilinia__082270	3.99466	3.17	1	1	1	1	378	41.2943	8.47021
	A2	Sequence	# PSMs	# Proteins	# Protein Groups	Protein Group Accessions	Modifications	ΔCn	q-Value	PEP	XCorr	Charge	MH+ [Da]	ΔM [ppm]	RT [min]	# Missed Cleavages
	High	AVYDVIAEGAVR	1	1	1	Monilinia__082270		0	0	0.002391	3.99466	2	1262.67	0.585199	54.2669	0
Monilinia__010690	Monilinia__010690	3.98711	3.02	1	1	1	1	464	48.7582	4.60205
	A2	Sequence	# PSMs	# Proteins	# Protein Groups	Protein Group Accessions	Modifications	ΔCn	q-Value	PEP	XCorr	Charge	MH+ [Da]	ΔM [ppm]	RT [min]	# Missed Cleavages
	High	DVEYFKELGINTIR	1	1	1	Monilinia__010690		0	0.005	0.02071	3.98711	3	1696.89	-2.69426	63.0059	1
Monilinia__069990	Monilinia__069990	3.96048	2.48	1	1	1	1	483	52.6671	6.59521
	A2	Sequence	# PSMs	# Proteins	# Protein Groups	Protein Group Accessions	Modifications	ΔCn	q-Value	PEP	XCorr	Charge	MH+ [Da]	ΔM [ppm]	RT [min]	# Missed Cleavages
	High	TADNTLSYLIPR	1	1	1	Monilinia__069990		0	0.004	0.009827	3.96048	2	1363.72	2.29353	61.7657	0
Monilinia__023950	Monilinia__023950	3.95702	6.77	1	1	1	1	192	21.5411	6.29053
	A2	Sequence	# PSMs	# Proteins	# Protein Groups	Protein Group Accessions	Modifications	ΔCn	q-Value	PEP	XCorr	Charge	MH+ [Da]	ΔM [ppm]	RT [min]	# Missed Cleavages
	High	TNQTPVSEDQAQR	1	1	1	Monilinia__023950		0	0	0.003484	3.95702	2	1473.69	0.936535	28.893	0
Monilinia__050510	Monilinia__050510	3.95177	3.23	1	1	1	1	527	57.9026	6.7417
	A2	Sequence	# PSMs	# Proteins	# Protein Groups	Protein Group Accessions	Modifications	ΔCn	q-Value	PEP	XCorr	Charge	MH+ [Da]	ΔM [ppm]	RT [min]	# Missed Cleavages
	High	GDLGIEIPAAEVFAAQK	1	1	1	Monilinia__050510		0	0.004	0.01059	3.95177	2	1728.91	-2.03925	69.5526	0
Monilinia__061730	Monilinia__061730	3.91517	1.97	1	1	1	1	609	61.6357	4.7417
	A2	Sequence	# PSMs	# Proteins	# Protein Groups	Protein Group Accessions	Modifications	ΔCn	q-Value	PEP	XCorr	Charge	MH+ [Da]	ΔM [ppm]	RT [min]	# Missed Cleavages
	High	LSFVTGSNVGSR	1	1	1	Monilinia__061730		0	0	0.0006904	3.91517	2	1223.64	-1.94964	46.3554	0
Monilinia__030190	Monilinia__030190	3.88436	1.39	1	1	1	1	1227	136.825	5.5415
	A2	Sequence	# PSMs	# Proteins	# Protein Groups	Protein Group Accessions	Modifications	ΔCn	q-Value	PEP	XCorr	Charge	MH+ [Da]	ΔM [ppm]	RT [min]	# Missed Cleavages
	High	LADSSTQHTTVEQDNVR	1	1	1	Monilinia__030190		0	0	0.001867	3.88436	3	1900.9	-0.0431638	31.1053	0
Monilinia__046790	Monilinia__046790	3.87475	2.72	1	1	1	1	588	66.2142	5.2749
	A2	Sequence	# PSMs	# Proteins	# Protein Groups	Protein Group Accessions	Modifications	ΔCn	q-Value	PEP	XCorr	Charge	MH+ [Da]	ΔM [ppm]	RT [min]	# Missed Cleavages
	High	ASTTGAVSADGDPSER	1	1	1	Monilinia__046790		0	0.005	0.02168	3.87475	2	1520.68	0.654908	30.9089	0
Monilinia__007080	Monilinia__007080	3.8704	3.27	1	1	1	1	550	60.1093	5.07178
	A2	Sequence	# PSMs	# Proteins	# Protein Groups	Protein Group Accessions	Modifications	ΔCn	q-Value	PEP	XCorr	Charge	MH+ [Da]	ΔM [ppm]	RT [min]	# Missed Cleavages
	High	VGEmDKDAAGEGTESINR	1	1	1	Monilinia__007080	M4(Oxidation)	0	0.006	0.03727	3.8704	3	1894.84	-2.45046	31.8384	1
Monilinia__027490	Monilinia__027490	3.86528	2.48	1	1	1	1	606	65.2746	5.52881
	A2	Sequence	# PSMs	# Proteins	# Protein Groups	Protein Group Accessions	Modifications	ΔCn	q-Value	PEP	XCorr	Charge	MH+ [Da]	ΔM [ppm]	RT [min]	# Missed Cleavages
	High	SVIQEDNKAYVATIR	1	1	1	Monilinia__027490		0	0.004	0.007576	3.86528	3	1706.91	-1.24015	43.9189	1
Monilinia__067170	Monilinia__067170	3.85728	11.54	1	1	1	1	130	14.5575	9.40771
	A2	Sequence	# PSMs	# Proteins	# Protein Groups	Protein Group Accessions	Modifications	ΔCn	q-Value	PEP	XCorr	Charge	MH+ [Da]	ΔM [ppm]	RT [min]	# Missed Cleavages
	High	QTGAVEGYAYTDANK	1	1	1	Monilinia__067170		0	0.002	0.005053	3.85728	2	1587.73	1.4431	40.8125	0
Monilinia__040650	Monilinia__040650	3.85045	1.74	1	1	1	1	632	68.5283	6.41748
	A2	Sequence	# PSMs	# Proteins	# Protein Groups	Protein Group Accessions	Modifications	ΔCn	q-Value	PEP	XCorr	Charge	MH+ [Da]	ΔM [ppm]	RT [min]	# Missed Cleavages
	High	VcEQLAQLGAR	1	1	1	Monilinia__040650	C2(Carbamidomethyl)	0	0.004	0.01381	3.85045	2	1244.64	-2.35074	45.1224	0
Monilinia__012990	Monilinia__012990	3.84602	12.04	1	1	1	1	108	11.6253	8.11865
	A2	Sequence	# PSMs	# Proteins	# Protein Groups	Protein Group Accessions	Modifications	ΔCn	q-Value	PEP	XCorr	Charge	MH+ [Da]	ΔM [ppm]	RT [min]	# Missed Cleavages
	High	TASGIFLPESSVK	1	1	1	Monilinia__012990		0	0.005	0.02075	3.84602	2	1335.71	-2.11664	52.9528	0
Monilinia__047510	Monilinia__047510	3.84103	2.89	1	1	1	1	380	43.2412	5.22412
	A2	Sequence	# PSMs	# Proteins	# Protein Groups	Protein Group Accessions	Modifications	ΔCn	q-Value	PEP	XCorr	Charge	MH+ [Da]	ΔM [ppm]	RT [min]	# Missed Cleavages
	High	GSIDQVDEIAR	1	1	1	Monilinia__047510		0	0.006	0.03239	3.84103	2	1202.6	-1.09778	45.1347	0
Monilinia__014140	Monilinia__014140	3.83598	4.04	1	1	1	1	322	36.9015	5.61768
	A2	Sequence	# PSMs	# Proteins	# Protein Groups	Protein Group Accessions	Modifications	ΔCn	q-Value	PEP	XCorr	Charge	MH+ [Da]	ΔM [ppm]	RT [min]	# Missed Cleavages
	High	GVSFTFGPDVVSR	1	1	1	Monilinia__014140		0	0.004	0.007953	3.83598	2	1367.7	1.26479	60.7813	0
Monilinia__057650	Monilinia__057650	3.83338	4.61	1	1	1	1	304	32.3465	7.81104
	A2	Sequence	# PSMs	# Proteins	# Protein Groups	Protein Group Accessions	Modifications	ΔCn	q-Value	PEP	XCorr	Charge	MH+ [Da]	ΔM [ppm]	RT [min]	# Missed Cleavages
	High	SSAFNPASSVASSR	1	1	1	Monilinia__057650		0	0.004	0.008528	3.83338	2	1367.65	-0.420249	41.8588	0
Monilinia__083640	Monilinia__083640	3.82276	3.65	1	1	1	1	329	36.5103	9.53955
	A2	Sequence	# PSMs	# Proteins	# Protein Groups	Protein Group Accessions	Modifications	ΔCn	q-Value	PEP	XCorr	Charge	MH+ [Da]	ΔM [ppm]	RT [min]	# Missed Cleavages
	High	LVFGTLDFVDGR	1	1	1	Monilinia__083640		0	0	0.003467	3.82276	2	1338.71	-0.222339	69.9629	0
Monilinia__008220	Monilinia__008220	3.82253	3.01	1	1	1	1	399	44.0928	5.04639
	A2	Sequence	# PSMs	# Proteins	# Protein Groups	Protein Group Accessions	Modifications	ΔCn	q-Value	PEP	XCorr	Charge	MH+ [Da]	ΔM [ppm]	RT [min]	# Missed Cleavages
	High	SVVETPVDFTTR	1	1	1	Monilinia__008220		0	0.004	0.0172	3.82253	2	1350.69	-0.935077	51.8143	0
Monilinia__073430	Monilinia__073430	3.81385	2.02	1	1	1	1	593	64.0094	9.33447
	A2	Sequence	# PSMs	# Proteins	# Protein Groups	Protein Group Accessions	Modifications	ΔCn	q-Value	PEP	XCorr	Charge	MH+ [Da]	ΔM [ppm]	RT [min]	# Missed Cleavages
	High	LIAGGGAQNTAR	1	1	1	Monilinia__073430		0	0.002	0.005835	3.81385	2	1128.61	0.0415073	28.9536	0
Monilinia__095570	Monilinia__095570	3.79191	1.12	1	1	1	1	890	100.234	5.56689
	A2	Sequence	# PSMs	# Proteins	# Protein Groups	Protein Group Accessions	Modifications	ΔCn	q-Value	PEP	XCorr	Charge	MH+ [Da]	ΔM [ppm]	RT [min]	# Missed Cleavages
	High	LLEDALNVVR	1	1	1	Monilinia__095570		0	0	0.00356	3.79191	2	1141.66	-0.829926	57.3623	0
Monilinia__034770	Monilinia__034770	3.78987	3.01	1	1	1	1	365	41.0225	4.88135
	A2	Sequence	# PSMs	# Proteins	# Protein Groups	Protein Group Accessions	Modifications	ΔCn	q-Value	PEP	XCorr	Charge	MH+ [Da]	ΔM [ppm]	RT [min]	# Missed Cleavages
	High	LSPAGTILLSR	1	1	1	Monilinia__034770		0	0.006	0.03229	3.78987	2	1127.68	-1.90324	53.985	0
Monilinia__077490	Monilinia__077490	3.77742	4.69	1	1	1	1	256	26.3768	4.79248
	A2	Sequence	# PSMs	# Proteins	# Protein Groups	Protein Group Accessions	Modifications	ΔCn	q-Value	PEP	XCorr	Charge	MH+ [Da]	ΔM [ppm]	RT [min]	# Missed Cleavages
	High	TAGSAIVENLTK	1	1	1	Monilinia__077490		0	0.004	0.01272	3.77742	2	1203.66	-0.604108	49.6283	0
Monilinia__082490	Monilinia__082490	3.75837	0.86	1	1	1	1	1052	116.58	6.52197
	A2	Sequence	# PSMs	# Proteins	# Protein Groups	Protein Group Accessions	Modifications	ΔCn	q-Value	PEP	XCorr	Charge	MH+ [Da]	ΔM [ppm]	RT [min]	# Missed Cleavages
	High	mLGLSGGQR	1	1	1	Monilinia__082490	M1(Oxidation)	0	0.004	0.01594	3.75837	2	934.476	-1.38303	34.6151	0
Monilinia__020410	Monilinia__020410	3.73601	3.97	1	1	1	1	277	29.9277	8.80713
	A2	Sequence	# PSMs	# Proteins	# Protein Groups	Protein Group Accessions	Modifications	ΔCn	q-Value	PEP	XCorr	Charge	MH+ [Da]	ΔM [ppm]	RT [min]	# Missed Cleavages
	High	AATGAVAGAER	1	1	1	Monilinia__020410		0	0.004	0.009735	3.73601	2	973.506	-0.23964	25.9776	0
Monilinia__010300	Monilinia__010300	3.73016	0.94	1	1	1	1	1069	122.854	6.16357
	A2	Sequence	# PSMs	# Proteins	# Protein Groups	Protein Group Accessions	Modifications	ΔCn	q-Value	PEP	XCorr	Charge	MH+ [Da]	ΔM [ppm]	RT [min]	# Missed Cleavages
	High	LYLINSPVVR	1	1	1	Monilinia__010300		0	0	0.004332	3.73016	2	1173.7	-0.345321	56.6853	0
Monilinia__086040	Monilinia__086040	3.71369	2.37	1	1	1	1	422	46.8446	7.04932
	A2	Sequence	# PSMs	# Proteins	# Protein Groups	Protein Group Accessions	Modifications	ΔCn	q-Value	PEP	XCorr	Charge	MH+ [Da]	ΔM [ppm]	RT [min]	# Missed Cleavages
	High	ISSQLAILQR	1	1	1	Monilinia__086040		0	0.005	0.02216	3.71369	2	1128.67	-1.79407	51.5753	0
Monilinia__053850	Monilinia__053850	3.69952	5.29	1	1	1	1	189	20.5441	10.7993
	A2	Sequence	# PSMs	# Proteins	# Protein Groups	Protein Group Accessions	Modifications	ΔCn	q-Value	PEP	XCorr	Charge	MH+ [Da]	ΔM [ppm]	RT [min]	# Missed Cleavages
	High	DSYNILVEQR	1	1	1	Monilinia__053850		0	0	0.003098	3.69952	2	1236.62	0.545755	51.3579	0
Monilinia__000890	Monilinia__000890	3.68818	6.67	1	1	1	1	150	16.0015	10.6675
	A2	Sequence	# PSMs	# Proteins	# Protein Groups	Protein Group Accessions	Modifications	ΔCn	q-Value	PEP	XCorr	Charge	MH+ [Da]	ΔM [ppm]	RT [min]	# Missed Cleavages
	High	EGELVFGVAR	1	1	1	Monilinia__000890		0	0.004	0.01343	3.68818	2	1076.57	-1.37679	53.5643	0
Monilinia__078250	Monilinia__078250	3.68733	1.39	1	1	1	1	792	85.8386	5.74463
	A2	Sequence	# PSMs	# Proteins	# Protein Groups	Protein Group Accessions	Modifications	ΔCn	q-Value	PEP	XCorr	Charge	MH+ [Da]	ΔM [ppm]	RT [min]	# Missed Cleavages
	High	YGDVTSASLAR	1	1	1	Monilinia__078250		0	0.005	0.0196	3.68733	2	1139.57	-0.242236	40.4614	0
Monilinia__010810	Monilinia__010810	3.6756	5.16	1	1	1	1	213	23.7174	9.01221
	A2	Sequence	# PSMs	# Proteins	# Protein Groups	Protein Group Accessions	Modifications	ΔCn	q-Value	PEP	XCorr	Charge	MH+ [Da]	ΔM [ppm]	RT [min]	# Missed Cleavages
	High	APVYISHSAGR	1	1	1	Monilinia__010810		0	0	0.004323	3.6756	2	1157.61	-0.503523	30.5849	0
Monilinia__025670	Monilinia__025670	3.62209	2.87	1	1	1	1	314	33.8867	6.52197
	A2	Sequence	# PSMs	# Proteins	# Protein Groups	Protein Group Accessions	Modifications	ΔCn	q-Value	PEP	XCorr	Charge	MH+ [Da]	ΔM [ppm]	RT [min]	# Missed Cleavages
	High	cQGTScYSR	1	1	1	Monilinia__025670	C1(Carbamidomethyl); C6(Carbamidomethyl)	0	0.004	0.01123	3.62209	2	1118.43	-0.462475	24.7141	0
Monilinia__016380	Monilinia__016380	3.59424	2.27	1	1	1	1	528	56.1704	6.25244
	A2	Sequence	# PSMs	# Proteins	# Protein Groups	Protein Group Accessions	Modifications	ΔCn	q-Value	PEP	XCorr	Charge	MH+ [Da]	ΔM [ppm]	RT [min]	# Missed Cleavages
	High	AAImQSGQDTIR	1	1	1	Monilinia__016380	M4(Oxidation)	0	0.008	0.04725	3.59424	2	1306.64	-0.397362	33.2495	0
Monilinia__090080	Monilinia__090080	3.58034	5.67	1	1	1	1	247	27.3857	4.95752
	A2	Sequence	# PSMs	# Proteins	# Protein Groups	Protein Group Accessions	Modifications	ΔCn	q-Value	PEP	XCorr	Charge	MH+ [Da]	ΔM [ppm]	RT [min]	# Missed Cleavages
	High	AAGGPGAAPSAAPR	1	1	1	Monilinia__090080		0	0.004	0.007382	3.58034	2	1150.59	-2.07681	28.4995	0
Monilinia__029780	Monilinia__029780	3.57779	3.1	1	1	1	1	323	35.64	5.19873
	A2	Sequence	# PSMs	# Proteins	# Protein Groups	Protein Group Accessions	Modifications	ΔCn	q-Value	PEP	XCorr	Charge	MH+ [Da]	ΔM [ppm]	RT [min]	# Missed Cleavages
	High	LAQDSQIQSR	1	1	1	Monilinia__029780		0	0.005	0.02123	3.57779	2	1145.59	-1.26237	29.2588	0
Monilinia__019900	Monilinia__019900	3.57513	4.45	1	1	1	1	292	33.195	9.17334
	A2	Sequence	# PSMs	# Proteins	# Protein Groups	Protein Group Accessions	Modifications	ΔCn	q-Value	PEP	XCorr	Charge	MH+ [Da]	ΔM [ppm]	RT [min]	# Missed Cleavages
	High	IVVEPLELTQAFR	1	1	1	Monilinia__019900		0	0	0.001371	3.57513	2	1514.86	-0.367009	70.5009	0
Monilinia__056030	Monilinia__056030	3.54908	6.12	1	1	1	1	245	26.8274	4.91943
	A2	Sequence	# PSMs	# Proteins	# Protein Groups	Protein Group Accessions	Modifications	ΔCn	q-Value	PEP	XCorr	Charge	MH+ [Da]	ΔM [ppm]	RT [min]	# Missed Cleavages
	High	SEYDRGINTFSPEGR	1	1	1	Monilinia__056030		0	0.002	0.005517	3.54908	3	1727.8	-1.40507	41.8526	1
Monilinia__069970	Monilinia__069970	3.54836	4.56	1	1	1	1	241	26.9362	5.17334
	A2	Sequence	# PSMs	# Proteins	# Protein Groups	Protein Group Accessions	Modifications	ΔCn	q-Value	PEP	XCorr	Charge	MH+ [Da]	ΔM [ppm]	RT [min]	# Missed Cleavages
	High	TLWFAGVQDPR	1	1	1	Monilinia__069970		0	0.006	0.03734	3.54836	2	1289.66	-1.24399	61.5877	0
Monilinia__074980	Monilinia__074980	3.49429	3.31	1	1	1	1	302	33.67	6.53662
	A2	Sequence	# PSMs	# Proteins	# Protein Groups	Protein Group Accessions	Modifications	ΔCn	q-Value	PEP	XCorr	Charge	MH+ [Da]	ΔM [ppm]	RT [min]	# Missed Cleavages
	High	SGIVGLTVLK	1	1	1	Monilinia__074980		0	0.006	0.02459	3.49429	2	986.623	-1.55976	56.4412	0
Monilinia__055040	Monilinia__055040	3.45081	3.48	1	1	1	1	316	34.9094	7.03467
	A2	Sequence	# PSMs	# Proteins	# Protein Groups	Protein Group Accessions	Modifications	ΔCn	q-Value	PEP	XCorr	Charge	MH+ [Da]	ΔM [ppm]	RT [min]	# Missed Cleavages
	High	LWELATGTTTR	1	1	1	Monilinia__055040		0	0.004	0.006854	3.45081	2	1248.66	-0.84662	53.5985	0
Monilinia__074640	Monilinia__074640	3.42728	2.71	1	1	1	1	517	54.0676	4.80518
	A2	Sequence	# PSMs	# Proteins	# Protein Groups	Protein Group Accessions	Modifications	ΔCn	q-Value	PEP	XCorr	Charge	MH+ [Da]	ΔM [ppm]	RT [min]	# Missed Cleavages
	High	SAPWTTYDVSYLER	1	1	1	Monilinia__074640		0	0.002	0.005338	3.42728	2	1687.78	-8.00391	64.0189	0
Monilinia__064430	Monilinia__064430	3.42577	10.9	1	1	1	1	312	33.0939	4.99561
	A2	Sequence	# PSMs	# Proteins	# Protein Groups	Protein Group Accessions	Modifications	ΔCn	q-Value	PEP	XCorr	Charge	MH+ [Da]	ΔM [ppm]	RT [min]	# Missed Cleavages
	High	AGAVAPADVFVPAGNTGmEPGKTSFFQALGVPTK	1	1	1	Monilinia__064430	M18(Oxidation)	0	0.007	0.04133	3.42577	3	3348.7	1.66736	68.5584	1
Monilinia__001030	Monilinia__001030	3.38316	3.96	1	1	1	1	328	35.0887	5.07178
	A2	Sequence	# PSMs	# Proteins	# Protein Groups	Protein Group Accessions	Modifications	ΔCn	q-Value	PEP	XCorr	Charge	MH+ [Da]	ΔM [ppm]	RT [min]	# Missed Cleavages
	High	LFNATSVEDLITR	1	1	1	Monilinia__001030		0	0.005	0.02123	3.38316	2	1478.79	1.62283	68.3993	0
Monilinia__045130	Monilinia__045130	3.38261	2.23	1	1	1	1	494	54.9384	8.79248
	A2	Sequence	# PSMs	# Proteins	# Protein Groups	Protein Group Accessions	Modifications	ΔCn	q-Value	PEP	XCorr	Charge	MH+ [Da]	ΔM [ppm]	RT [min]	# Missed Cleavages
	High	VGNYLYGELER	1	1	1	Monilinia__045130		0	0	0.002279	3.38261	2	1312.65	0.290063	54.3256	0
Monilinia__079490	Monilinia__079490	3.37916	0.94	1	1	1	1	1165	127.873	6.13818
	A2	Sequence	# PSMs	# Proteins	# Protein Groups	Protein Group Accessions	Modifications	ΔCn	q-Value	PEP	XCorr	Charge	MH+ [Da]	ΔM [ppm]	RT [min]	# Missed Cleavages
	High	TFISQSAYESR	1	1	1	Monilinia__079490		0	0.004	0.01281	3.37916	2	1288.62	-0.168051	44.0851	0
Monilinia__040570	Monilinia__040570	3.37128	1.92	1	1	1	1	572	61.0941	5.22412
	A2	Sequence	# PSMs	# Proteins	# Protein Groups	Protein Group Accessions	Modifications	ΔCn	q-Value	PEP	XCorr	Charge	MH+ [Da]	ΔM [ppm]	RT [min]	# Missed Cleavages
	High	LAQSASDFSGK	1	1	1	Monilinia__040570		0	0.004	0.01009	3.37128	2	1110.54	1.44591	34.4715	0
Monilinia__042690	Monilinia__042690	3.35042	3.45	1	1	1	1	377	40.7719	8.1333
	A2	Sequence	# PSMs	# Proteins	# Protein Groups	Protein Group Accessions	Modifications	ΔCn	q-Value	PEP	XCorr	Charge	MH+ [Da]	ΔM [ppm]	RT [min]	# Missed Cleavages
	High	SGSSITEGIGQGR	1	1	1	Monilinia__042690		0	0.004	0.01813	3.35042	2	1248.62	-0.753107	38.4506	0
Monilinia__022410	Monilinia__022410	3.32825	2.55	1	1	1	1	392	42.8421	6.46826
	A2	Sequence	# PSMs	# Proteins	# Protein Groups	Protein Group Accessions	Modifications	ΔCn	q-Value	PEP	XCorr	Charge	MH+ [Da]	ΔM [ppm]	RT [min]	# Missed Cleavages
	High	SSDELVEIIR	1	1	1	Monilinia__022410		0	0.002	0.005142	3.32825	2	1160.61	-1.60441	56.4303	0
Monilinia__062540	Monilinia__062540	3.31683	8.89	1	1	1	1	135	15.4696	11.0776
	A2	Sequence	# PSMs	# Proteins	# Protein Groups	Protein Group Accessions	Modifications	ΔCn	q-Value	PEP	XCorr	Charge	MH+ [Da]	ΔM [ppm]	RT [min]	# Missed Cleavages
	High	ASQDQVNVFGLR	1	1	1	Monilinia__062540		0	0.004	0.008067	3.31683	2	1333.69	0.830793	55.7245	0
Monilinia__050850	Monilinia__050850	3.30316	1.94	1	1	1	1	669	72.9049	5.78271
	A2	Sequence	# PSMs	# Proteins	# Protein Groups	Protein Group Accessions	Modifications	ΔCn	q-Value	PEP	XCorr	Charge	MH+ [Da]	ΔM [ppm]	RT [min]	# Missed Cleavages
	High	GYPDISANGAEFR	1	1	1	Monilinia__050850		0	0.006	0.03495	3.30316	2	1396.65	0.339743	51.1522	0
Monilinia__060850	Monilinia__060850	3.2721	1.01	1	1	1	1	1988	221.908	6.03662
	A2	Sequence	# PSMs	# Proteins	# Protein Groups	Protein Group Accessions	Modifications	ΔCn	q-Value	PEP	XCorr	Charge	MH+ [Da]	ΔM [ppm]	RT [min]	# Missed Cleavages
	High	QIEADLPIQDDAEHIANIGR	1	1	1	Monilinia__060850		0	0.004	0.009732	3.2721	3	2218.12	4.37387	61.2586	0
Monilinia__011240	Monilinia__011240	3.26255	1.65	1	1	1	1	907	100.547	4.97021
	A2	Sequence	# PSMs	# Proteins	# Protein Groups	Protein Group Accessions	Modifications	ΔCn	q-Value	PEP	XCorr	Charge	MH+ [Da]	ΔM [ppm]	RT [min]	# Missed Cleavages
	High	VGQAVDVVGQAGRPK	1	1	1	Monilinia__011240		0	0.004	0.01229	3.26255	3	1480.83	1.5544	36.156	0
Monilinia__086270	Monilinia__086270	3.24307	2.24	1	1	1	1	490	50.8447	6.37939
	A2	Sequence	# PSMs	# Proteins	# Protein Groups	Protein Group Accessions	Modifications	ΔCn	q-Value	PEP	XCorr	Charge	MH+ [Da]	ΔM [ppm]	RT [min]	# Missed Cleavages
	High	INEPQDNSNER	1	1	1	Monilinia__086270		0	0.008	0.05128	3.24307	2	1315.59	1.00286	27.0062	0
Monilinia__065850	Monilinia__065850	3.20816	1.95	1	1	1	1	461	49.1191	7.35693
	A2	Sequence	# PSMs	# Proteins	# Protein Groups	Protein Group Accessions	Modifications	ΔCn	q-Value	PEP	XCorr	Charge	MH+ [Da]	ΔM [ppm]	RT [min]	# Missed Cleavages
	High	FAEEGDQQR	1	1	1	Monilinia__065850		0	0.006	0.02535	3.20816	2	1079.48	0.665552	27.3646	0
Monilinia__076810	Monilinia__076810	3.20152	3.16	1	1	1	1	380	38.949	5.50342
	A2	Sequence	# PSMs	# Proteins	# Protein Groups	Protein Group Accessions	Modifications	ΔCn	q-Value	PEP	XCorr	Charge	MH+ [Da]	ΔM [ppm]	RT [min]	# Missed Cleavages
	High	SYANIALGSVTK	1	1	1	Monilinia__076810		0	0.004	0.01178	3.20152	2	1223.66	-0.946721	50.6812	0
Monilinia__078120	Monilinia__078120	3.19502	1.92	1	1	1	1	1044	118.95	9.33447
	A2	Sequence	# PSMs	# Proteins	# Protein Groups	Protein Group Accessions	Modifications	ΔCn	q-Value	PEP	XCorr	Charge	MH+ [Da]	ΔM [ppm]	RT [min]	# Missed Cleavages
	High	AVHAGSGAGSAETETASVQR	1	1	1	Monilinia__078120		0	0.006	0.03197	3.19502	3	1885.9	1.12489	31.0475	0
Monilinia__046200	Monilinia__046200	3.14271	1.26	1	1	1	1	716	81.348	8.41162
	A2	Sequence	# PSMs	# Proteins	# Protein Groups	Protein Group Accessions	Modifications	ΔCn	q-Value	PEP	XCorr	Charge	MH+ [Da]	ΔM [ppm]	RT [min]	# Missed Cleavages
	High	VEPAFEAIR	1	1	1	Monilinia__046200		0	0.004	0.01177	3.14271	2	1031.55	-4.52759	36.2446	0
Monilinia__055190	Monilinia__055190	3.08929	2.81	1	1	1	1	392	44.1525	10.1401
	A2	Sequence	# PSMs	# Proteins	# Protein Groups	Protein Group Accessions	Modifications	ΔCn	q-Value	PEP	XCorr	Charge	MH+ [Da]	ΔM [ppm]	RT [min]	# Missed Cleavages
	High	HSENSGSSITR	1	1	1	Monilinia__055190		0	0.005	0.01964	3.08929	2	1174.54	-0.0135941	19.2397	0
Monilinia__030350	Monilinia__030350	3.06742	2.48	1	1	1	1	323	36.0123	5.59229
	A2	Sequence	# PSMs	# Proteins	# Protein Groups	Protein Group Accessions	Modifications	ΔCn	q-Value	PEP	XCorr	Charge	MH+ [Da]	ΔM [ppm]	RT [min]	# Missed Cleavages
	High	NWSEYYVR	1	1	1	Monilinia__030350		0	0.006	0.03655	3.06742	2	1116.51	-0.865201	51.422	0
Monilinia__058270	Monilinia__058270	3.06209	4.26	1	1	1	1	258	25.9556	4.93213
	A2	Sequence	# PSMs	# Proteins	# Protein Groups	Protein Group Accessions	Modifications	ΔCn	q-Value	PEP	XCorr	Charge	MH+ [Da]	ΔM [ppm]	RT [min]	# Missed Cleavages
	High	GGSVTNAYFmR	1	1	1	Monilinia__058270	M10(Oxidation)	0	0.004	0.0084	3.06209	2	1218.56	-0.0490703	43.3702	0
Monilinia__037210	Monilinia__037210	3.03447	2.56	1	1	1	1	351	37.6445	7.07861
	A2	Sequence	# PSMs	# Proteins	# Protein Groups	Protein Group Accessions	Modifications	ΔCn	q-Value	PEP	XCorr	Charge	MH+ [Da]	ΔM [ppm]	RT [min]	# Missed Cleavages
	High	APVFETVVR	1	1	1	Monilinia__037210		0	0.004	0.01179	3.03447	2	1017.57	-1.20925	49.5815	0
Monilinia__083690	Monilinia__083690	3.03213	8.06	1	1	1	1	124	14.1065	7.34229
	A2	Sequence	# PSMs	# Proteins	# Protein Groups	Protein Group Accessions	Modifications	ΔCn	q-Value	PEP	XCorr	Charge	MH+ [Da]	ΔM [ppm]	RT [min]	# Missed Cleavages
	High	ADLESLTIAK	1	1	1	Monilinia__083690		0	0.004	0.007044	3.03213	2	1060.59	0.716297	50.5126	0
Monilinia__057110	Monilinia__057110	3.02086	3.79	1	1	1	1	264	28.9844	5.89697
	A2	Sequence	# PSMs	# Proteins	# Protein Groups	Protein Group Accessions	Modifications	ΔCn	q-Value	PEP	XCorr	Charge	MH+ [Da]	ΔM [ppm]	RT [min]	# Missed Cleavages
	High	STSGYNINTR	1	1	1	Monilinia__057110		0	0.004	0.007348	3.02086	2	1112.53	-0.0851362	34.3514	0
Monilinia__061250	Monilinia__061250	3.00887	2.39	1	1	1	1	587	64.8936	5.49072
	A2	Sequence	# PSMs	# Proteins	# Protein Groups	Protein Group Accessions	Modifications	ΔCn	q-Value	PEP	XCorr	Charge	MH+ [Da]	ΔM [ppm]	RT [min]	# Missed Cleavages
	High	SNPGNTQELFSDPR	1	1	1	Monilinia__061250		0	0.004	0.01628	3.00887	2	1561.72	-1.89041	47.0547	0
Monilinia__090700	Monilinia__090700	3.00014	1.82	1	1	1	1	494	53.871	5.12256
	A2	Sequence	# PSMs	# Proteins	# Protein Groups	Protein Group Accessions	Modifications	ΔCn	q-Value	PEP	XCorr	Charge	MH+ [Da]	ΔM [ppm]	RT [min]	# Missed Cleavages
	High	SITGVELER	1	1	1	Monilinia__090700		0	0.005	0.01917	3.00014	2	1003.54	0.563735	43.6612	0
Monilinia__079250	Monilinia__079250	2.98765	2.5	1	1	1	1	400	41.6299	6.87354
	A2	Sequence	# PSMs	# Proteins	# Protein Groups	Protein Group Accessions	Modifications	ΔCn	q-Value	PEP	XCorr	Charge	MH+ [Da]	ΔM [ppm]	RT [min]	# Missed Cleavages
	High	IVTTLVNVLR	1	1	1	Monilinia__079250		0	0.004	0.01758	2.98765	2	1127.71	-2.55536	59.5591	0
Monilinia__070650	Monilinia__070650	2.98036	4.84	1	1	1	1	310	34.0816	6.13818
	A2	Sequence	# PSMs	# Proteins	# Protein Groups	Protein Group Accessions	Modifications	ΔCn	q-Value	PEP	XCorr	Charge	MH+ [Da]	ΔM [ppm]	RT [min]	# Missed Cleavages
	High	EAHNHTPDTFEHIYR	1	1	1	Monilinia__070650		0	0.004	0.007113	2.98036	4	1866.85	-0.72139	38.7951	0
Monilinia__061830	Monilinia__061830	2.97938	1.78	1	1	1	1	450	50.58	8.51416
	A2	Sequence	# PSMs	# Proteins	# Protein Groups	Protein Group Accessions	Modifications	ΔCn	q-Value	PEP	XCorr	Charge	MH+ [Da]	ΔM [ppm]	RT [min]	# Missed Cleavages
	High	HAFGDQYR	1	1	1	Monilinia__061830		0	0.004	0.008539	2.97938	2	993.453	-0.255196	31.8186	0
Monilinia__048800	Monilinia__048800	2.95705	1.74	1	1	1	1	576	62.8538	6.41748
	A2	Sequence	# PSMs	# Proteins	# Protein Groups	Protein Group Accessions	Modifications	ΔCn	q-Value	PEP	XCorr	Charge	MH+ [Da]	ΔM [ppm]	RT [min]	# Missed Cleavages
	High	SSLLmNLESR	1	1	1	Monilinia__048800	M5(Oxidation)	0	0.004	0.006916	2.95705	2	1165.59	0.188922	53.5676	0
Monilinia__028750	Monilinia__028750	2.94637	2.93	1	1	1	1	409	44.1451	8.03076
	A2	Sequence	# PSMs	# Proteins	# Protein Groups	Protein Group Accessions	Modifications	ΔCn	q-Value	PEP	XCorr	Charge	MH+ [Da]	ΔM [ppm]	RT [min]	# Missed Cleavages
	High	FVPQQTAWIVER	1	1	1	Monilinia__028750		0	0.006	0.03241	2.94637	2	1473.79	1.17208	57.7821	0
Monilinia__037510	Monilinia__037510	2.90621	3.76	1	1	1	1	346	37.5057	7.12256
	A2	Sequence	# PSMs	# Proteins	# Protein Groups	Protein Group Accessions	Modifications	ΔCn	q-Value	PEP	XCorr	Charge	MH+ [Da]	ΔM [ppm]	RT [min]	# Missed Cleavages
	High	NTGPGSISSEGPR	1	1	1	Monilinia__037510		0	0.008	0.04627	2.90621	2	1258.6	0.339608	33.9254	0
Monilinia__063260	Monilinia__063260	2.89855	4.87	1	1	1	1	226	24.093	9.5542
	A2	Sequence	# PSMs	# Proteins	# Protein Groups	Protein Group Accessions	Modifications	ΔCn	q-Value	PEP	XCorr	Charge	MH+ [Da]	ΔM [ppm]	RT [min]	# Missed Cleavages
	High	SLQSLNNIFQK	1	1	1	Monilinia__063260		0	0.004	0.01535	2.89855	2	1291.7	-2.2001	58.1536	0
Monilinia__046880	Monilinia__046880	2.89538	5.05	1	1	1	1	198	20.9236	4.94482
	A2	Sequence	# PSMs	# Proteins	# Protein Groups	Protein Group Accessions	Modifications	ΔCn	q-Value	PEP	XCorr	Charge	MH+ [Da]	ΔM [ppm]	RT [min]	# Missed Cleavages
	High	GQPLSFVVGR	1	1	1	Monilinia__046880		0	0.004	0.009157	2.89538	2	1059.59	-0.883142	53.9778	0
Monilinia__031480	Monilinia__031480	2.88262	3.72	1	1	1	1	323	35.4086	6.69775
	A2	Sequence	# PSMs	# Proteins	# Protein Groups	Protein Group Accessions	Modifications	ΔCn	q-Value	PEP	XCorr	Charge	MH+ [Da]	ΔM [ppm]	RT [min]	# Missed Cleavages
	High	LIAPFGILESAR	1	1	1	Monilinia__031480		0	0.005	0.02084	2.88262	2	1286.75	1.21804	70.3671	0
Monilinia__032550	Monilinia__032550	2.86121	5.73	1	1	1	1	192	21.7897	9.40771
	A2	Sequence	# PSMs	# Proteins	# Protein Groups	Protein Group Accessions	Modifications	ΔCn	q-Value	PEP	XCorr	Charge	MH+ [Da]	ΔM [ppm]	RT [min]	# Missed Cleavages
	High	GPEDIPVVEIR	1	1	1	Monilinia__032550		0	0.006	0.02735	2.86121	2	1223.66	-0.671963	54.851	0
Monilinia__045920	Monilinia__045920	2.82464	2.05	1	1	1	1	440	46.9234	5.35107
	A2	Sequence	# PSMs	# Proteins	# Protein Groups	Protein Group Accessions	Modifications	ΔCn	q-Value	PEP	XCorr	Charge	MH+ [Da]	ΔM [ppm]	RT [min]	# Missed Cleavages
	High	DLAVGFAQK	1	1	1	Monilinia__045920		0	0.004	0.007217	2.82464	2	948.515	-0.279662	47.365	0
Monilinia__055400	Monilinia__055400	2.82322	3.63	1	1	1	1	303	33.3138	7.59131
	A2	Sequence	# PSMs	# Proteins	# Protein Groups	Protein Group Accessions	Modifications	ΔCn	q-Value	PEP	XCorr	Charge	MH+ [Da]	ΔM [ppm]	RT [min]	# Missed Cleavages
	High	SLQTSYANSPR	1	1	1	Monilinia__055400		0	0.006	0.02662	2.82322	2	1223.6	-2.22199	35.6885	0
Monilinia__053610	Monilinia__053610	2.79752	1.67	1	1	1	1	479	49.9138	6.12549
	A2	Sequence	# PSMs	# Proteins	# Protein Groups	Protein Group Accessions	Modifications	ΔCn	q-Value	PEP	XCorr	Charge	MH+ [Da]	ΔM [ppm]	RT [min]	# Missed Cleavages
	High	VDEGSDPR	1	1	1	Monilinia__053610		0	0.007	0.04262	2.79752	2	874.39	0.316973	21.6894	0
Monilinia__095390	Monilinia__095390	2.79695	2.22	1	1	1	1	360	39.22	5.68115
	A2	Sequence	# PSMs	# Proteins	# Protein Groups	Protein Group Accessions	Modifications	ΔCn	q-Value	PEP	XCorr	Charge	MH+ [Da]	ΔM [ppm]	RT [min]	# Missed Cleavages
	High	TTAEYLKR	1	1	1	Monilinia__095390		0	0.008	0.04934	2.79695	2	981.537	0.334606	29.4851	1
Monilinia__018890	Monilinia__018890	2.78479	1.04	1	1	1	1	958	106.354	5.33838
	A2	Sequence	# PSMs	# Proteins	# Protein Groups	Protein Group Accessions	Modifications	ΔCn	q-Value	PEP	XCorr	Charge	MH+ [Da]	ΔM [ppm]	RT [min]	# Missed Cleavages
	High	HSEISSDNAR	1	1	1	Monilinia__018890		0	0.004	0.01258	2.78479	2	1115.51	-0.123184	20.163	0
Monilinia__012790	Monilinia__012790	2.76379	6.53	1	1	1	1	199	22.4682	5.2876
	A2	Sequence	# PSMs	# Proteins	# Protein Groups	Protein Group Accessions	Modifications	ΔCn	q-Value	PEP	XCorr	Charge	MH+ [Da]	ΔM [ppm]	RT [min]	# Missed Cleavages
	High	FADEDAPSGmmAR	1	1	1	Monilinia__012790	M10(Oxidation); M11(Oxidation)	0	0.004	0.006087	2.76379	2	1429.57	-0.190418	33.3492	0
Monilinia__067600	Monilinia__067600	2.7047	1.64	1	1	1	1	488	52.7065	6.12549
	A2	Sequence	# PSMs	# Proteins	# Protein Groups	Protein Group Accessions	Modifications	ΔCn	q-Value	PEP	XCorr	Charge	MH+ [Da]	ΔM [ppm]	RT [min]	# Missed Cleavages
	High	TVLDLmLR	1	1	1	Monilinia__067600	M6(Oxidation)	0	0.004	0.01712	2.7047	2	976.549	-0.341335	55.9208	0
Monilinia__080870	Monilinia__080870	2.69937	8.61	1	1	1	1	151	17.1589	5.80811
	A2	Sequence	# PSMs	# Proteins	# Protein Groups	Protein Group Accessions	Modifications	ΔCn	q-Value	PEP	XCorr	Charge	MH+ [Da]	ΔM [ppm]	RT [min]	# Missed Cleavages
	High	FTTFDLGGHQQAR	1	1	1	Monilinia__080870		0	0.004	0.008982	2.69937	3	1477.72	0.0721663	45.9765	0
Monilinia__044910	Monilinia__044910	2.68649	2.91	1	1	1	1	549	61.2018	6.88818
	A2	Sequence	# PSMs	# Proteins	# Protein Groups	Protein Group Accessions	Modifications	ΔCn	q-Value	PEP	XCorr	Charge	MH+ [Da]	ΔM [ppm]	RT [min]	# Missed Cleavages
	High	TDAEAATLITTTIDPR	1	1	1	Monilinia__044910		0	0.006	0.03478	2.68649	3	1688.87	-0.571677	60.6151	0
Monilinia__055250	Monilinia__055250	2.65792	1.21	1	1	1	1	745	84.3127	6.39209
	A2	Sequence	# PSMs	# Proteins	# Protein Groups	Protein Group Accessions	Modifications	ΔCn	q-Value	PEP	XCorr	Charge	MH+ [Da]	ΔM [ppm]	RT [min]	# Missed Cleavages
	High	NEAVISIPR	1	1	1	Monilinia__055250		0	0.007	0.04264	2.65792	2	998.563	0.00354995	45.7908	0
Monilinia__021190	Monilinia__021190	2.64734	1.68	1	1	1	1	476	52.1314	7.76709
	A2	Sequence	# PSMs	# Proteins	# Protein Groups	Protein Group Accessions	Modifications	ΔCn	q-Value	PEP	XCorr	Charge	MH+ [Da]	ΔM [ppm]	RT [min]	# Missed Cleavages
	High	ALYEAFYR	1	1	1	Monilinia__021190		0	0.004	0.01698	2.64734	2	1032.51	-0.937213	54.6184	0
Monilinia__067750	Monilinia__067750	2.61618	9.71	1	1	1	1	103	11.3634	11.356
	A2	Sequence	# PSMs	# Proteins	# Protein Groups	Protein Group Accessions	Modifications	ΔCn	q-Value	PEP	XCorr	Charge	MH+ [Da]	ΔM [ppm]	RT [min]	# Missed Cleavages
	High	ISAmIYEETR	1	1	1	Monilinia__067750	M4(Oxidation)	0	0.004	0.007237	2.61618	2	1228.59	-0.239533	42.5511	0
Monilinia__049130	Monilinia__049130	2.58838	1.04	1	1	1	1	770	83.347	5.43994
	A2	Sequence	# PSMs	# Proteins	# Protein Groups	Protein Group Accessions	Modifications	ΔCn	q-Value	PEP	XCorr	Charge	MH+ [Da]	ΔM [ppm]	RT [min]	# Missed Cleavages
	High	LAGLDLLR	1	1	1	Monilinia__049130		0	0.004	0.01017	2.58838	2	870.542	1.02497	52.5627	0
Monilinia__051160	Monilinia__051160	2.57608	0.44	1	1	1	1	2057	230.714	6.48096
	A2	Sequence	# PSMs	# Proteins	# Protein Groups	Protein Group Accessions	Modifications	ΔCn	q-Value	PEP	XCorr	Charge	MH+ [Da]	ΔM [ppm]	RT [min]	# Missed Cleavages
	High	WQAmImVIR	1	1	1	Monilinia__051160	M4(Oxidation); M6(Oxidation)	0	0.006	0.0306	2.57608	2	1179.6	-0.72892	67.1841	0
Monilinia__073490	Monilinia__073490	2.56879	2.49	1	1	1	1	361	41.7227	9.30518
	A2	Sequence	# PSMs	# Proteins	# Protein Groups	Protein Group Accessions	Modifications	ΔCn	q-Value	PEP	XCorr	Charge	MH+ [Da]	ΔM [ppm]	RT [min]	# Missed Cleavages
	High	ELSPESIKR	1	1	1	Monilinia__073490		0	0.006	0.03589	2.56879	2	1058.58	0.16514	30.5259	1
Monilinia__053940	Monilinia__053940	2.4083	9.03	1	1	1	1	321	35.1106	6.45557
	A2	Sequence	# PSMs	# Proteins	# Protein Groups	Protein Group Accessions	Modifications	ΔCn	q-Value	PEP	XCorr	Charge	MH+ [Da]	ΔM [ppm]	RT [min]	# Missed Cleavages
	High	MTGLNSSTYRVAVSQHEPEWFDLQKSVAK	1	1	1	Monilinia__053940		0	0.006	0.0324	2.4083	4	3308.63	-1.73033	57.0622	2
Monilinia__055480	Monilinia__055480	2.40278	1.07	1	1	1	1	747	82.2505	7.26904
	A2	Sequence	# PSMs	# Proteins	# Protein Groups	Protein Group Accessions	Modifications	ΔCn	q-Value	PEP	XCorr	Charge	MH+ [Da]	ΔM [ppm]	RT [min]	# Missed Cleavages
	High	INAGLDVR	1	1	1	Monilinia__055480		0	0.006	0.03832	2.40278	2	857.483	-0.635888	33.97	0
Monilinia__094220	Monilinia__094220	0	5.99	1	1	1	1	501	55.6052	4.67822
	A2	Sequence	# PSMs	# Proteins	# Protein Groups	Protein Group Accessions	Modifications	ΔCn	q-Value	PEP	XCorr	Charge	MH+ [Da]	ΔM [ppm]	RT [min]	# Missed Cleavages
	High	HcVTHmKmVEIPHFKQVVIMSTVcDHcGYR	1	1	1	Monilinia__094220	C2(Carbamidomethyl); M6(Oxidation); M8(Oxidation); C24(Carbamidomethyl); C27(Carbamidomethyl)	0	0.006	0.03391	0.917389	8	3731.71	-2.68286	87.9065	2

## Sheet: Sheet 5L 7dpi
Accession	Description	Score	Coverage	# Proteins	# Unique Peptides	# Peptides	# PSMs	# AAs	MW [kDa]	calc. pI
Monilinia__021780	Monilinia__021780	232.381	32.31	1	16	16	65	619	66.5186	5.22412
	A2	Sequence	# PSMs	# Proteins	# Protein Groups	Protein Group Accessions	Modifications	ΔCn	q-Value	PEP	XCorr	Charge	MH+ [Da]	ΔM [ppm]	RT [min]	# Missed Cleavages
	High	QSALTVYHTAATNAmGNASDPNAVVDSEAK	1	1	1	Monilinia__021780	M15(Oxidation)	0	0	5.574e-07	6.71784	3	3049.41	-2.94983	57.405	0
	High	EAPDFNSGSLLGYQYVQYSLDR	4	1	1	Monilinia__021780		0	0	8.096e-08	6.30522	3	2522.18	-1.07924	72.9567	0
	High	LYGSASAALAAPFSR	7	1	1	Monilinia__021780		0	0	0.0001241	5.269	2	1481.77	-1.44468	66.4886	0
	High	TGmSTSTGADILGWEK	5	1	1	Monilinia__021780	M3(Oxidation)	0	0	8.732e-06	5.00014	2	1669.77	-3.07943	58.4355	0
	High	TGMSTSTGADILGWEK	4	1	1	Monilinia__021780		0	0	0.0001404	4.94222	2	1653.78	1.19731	62.5108	0
	High	QALTETTNLNIYK	5	1	1	Monilinia__021780		0	0	7.319e-05	4.4595	2	1508.8	0.430063	52.682	0
	High	DQEVAIAAFK	5	1	1	Monilinia__021780		0	0	0.003972	3.51216	2	1091.57	-1.38189	49.4635	0
	High	EVILSAGAFR	5	1	1	Monilinia__021780		0	0	0.0007622	3.18225	2	1062.59	-0.225449	59.1926	0
	High	AVDILTHSR	2	1	1	Monilinia__021780		0	0	0.009318	2.88114	2	1011.56	0.666486	30.3591	0
	High	VVDASAFPFLPPGHPQSTVYAFAEK	2	1	1	Monilinia__021780		0	0	0.001844	2.8013	3	2675.35	-0.42309	73.789	0
	High	DFLTGAPR	10	1	1	Monilinia__021780		0	0	0.003454	2.75907	2	876.458	0.213205	46.8849	0
	High	ALAELGIR	4	1	1	Monilinia__021780		0	0	0.004295	2.57193	2	842.509	-0.330475	51.2686	0
	High	VIGVQNLR	5	1	1	Monilinia__021780		0	0	0.009418	2.52161	2	898.546	-0.47404	46.9594	0
	High	STIGAYQK	1	1	1	Monilinia__021780		0	0.001	0.0223	2.06004	2	867.457	0.208257	24.1542	0
	High	TILYTQGK	1	1	1	Monilinia__021780		0	0.002	0.02919	2.09752	2	923.52	0.417782	30.9403	0
	High	DQEVAIAAFKR	2	1	1	Monilinia__021780		0	0.003	0.04341	2.50952	3	1247.67	-0.0824027	57.6451	1
	High	SSSETSFGR	2	1	1	Monilinia__021780		0	0.007	0.07981	2.25478	2	957.428	0.490521	25.1565	0
Monilinia__004810	Monilinia__004810	226.792	20.63	1	8	8	55	480	52.408	5.14795
	A2	Sequence	# PSMs	# Proteins	# Protein Groups	Protein Group Accessions	Modifications	ΔCn	q-Value	PEP	XCorr	Charge	MH+ [Da]	ΔM [ppm]	RT [min]	# Missed Cleavages
	High	TYVNFAHGDETNANVYSPENVHR	12	1	1	Monilinia__004810		0	0	1.755e-08	6.50318	3	2634.19	-0.914957	64.6578	0
	High	WSEFKAPSPGTIVNVATEK	1	1	1	Monilinia__004810		0	0	5.072e-06	5.1101	3	2061.06	-0.301763	67.8128	1
	High	APSPGTIVNVATEK	10	1	1	Monilinia__004810		0	0	9.736e-05	4.84561	2	1383.75	-1.61752	46.9696	0
	High	LDSIAETFGSSIR	12	1	1	Monilinia__004810		0	0	2.463e-07	4.83259	2	1395.71	-0.369848	63.2201	0
	High	GAGPNFGIVTSAVmK	7	1	1	Monilinia__004810	M14(Oxidation)	0	0	9.593e-06	4.77979	2	1464.75	-0.820952	57.8894	0
	High	GAGPNFGIVTSAVMK	2	1	1	Monilinia__004810		0	0	6.8e-05	4.30567	2	1448.76	-0.295505	64.6512	0
	High	FNAAVIPWYSDAR	6	1	1	Monilinia__004810		0	0	6.06e-05	4.23867	2	1509.75	-1.75797	69.1104	0
	High	SVDQLPESR	4	1	1	Monilinia__004810		0	0	0.004116	3.40655	2	1030.52	-0.00609343	30.6112	0
	High	DLWWALR	1	1	1	Monilinia__004810		0	0	0.006699	2.35833	2	959.51	0.192837	74.1989	0
Monilinia__091930	Monilinia__091930	200.341	24.34	1	10	10	46	715	78.3636	5.94775
	A2	Sequence	# PSMs	# Proteins	# Protein Groups	Protein Group Accessions	Modifications	ΔCn	q-Value	PEP	XCorr	Charge	MH+ [Da]	ΔM [ppm]	RT [min]	# Missed Cleavages
	High	IYDMQSTYYPTIANVYGVQLDSR	2	1	1	Monilinia__091930		0	0	1.526e-08	6.30741	3	2697.29	1.34727	71.4402	0
	High	IYDmQSTYYPTIANVYGVQLDSR	4	1	1	Monilinia__091930	M4(Oxidation)	0	0	5.36e-07	5.82705	3	2713.26	-7.20177	67.9212	0
	High	AVNGmTYQSGQDIIVR	9	1	1	Monilinia__091930	M5(Oxidation)	0	0	5.288e-06	5.40382	2	1767.87	0.936182	44.1091	0
	High	FAVDSLAAGGQDYLTITSLSAR	5	1	1	Monilinia__091930		0	0	2.723e-06	5.30253	2	2256.15	0.40229	71.96	0
	High	SDWEmWAAAISSPSTK	4	1	1	Monilinia__091930	M5(Oxidation)	0	0	7.268e-07	5.22208	2	1782.8	1.6693	70.9068	0
	High	QNFLTNGVLPNTQDTVYR	4	1	1	Monilinia__091930		0	0	2.554e-07	4.93717	2	2080.04	-0.898245	64.8858	0
	High	WETmAVVPATSAVPAHTK	4	1	1	Monilinia__091930	M4(Oxidation)	0	0	0.001771	4.15774	3	1911.96	-3.69952	55.7204	0
	High	NAIYFLGDGGLK	3	1	1	Monilinia__091930		0	0	1.121e-05	3.67463	2	1267.67	0.070357	65.6503	0
	High	STFLMTVAGK	3	1	1	Monilinia__091930		0	0	0.002663	3.36375	2	1054.56	1.76189	59.9818	0
	High	WIGTTPTTR	6	1	1	Monilinia__091930		0	0	0.01168	2.82367	2	1032.55	-0.140004	34.9464	0
	High	STFLmTVAGK	1	1	1	Monilinia__091930	M5(Oxidation)	0	0	0.006602	2.49055	2	1070.55	-0.128028	55.4645	0
	High	EISSDGNTQTVDVIFPAmPIFLYSNPVLLK	1	1	1	Monilinia__091930	M18(Oxidation)	0	0.005	0.0638	3.74841	3	3324.71	-0.179286	81.152	0
Monilinia__015060	Monilinia__015060	149.626	27.92	1	8	8	36	437	43.142	4.75439
	A2	Sequence	# PSMs	# Proteins	# Protein Groups	Protein Group Accessions	Modifications	ΔCn	q-Value	PEP	XCorr	Charge	MH+ [Da]	ΔM [ppm]	RT [min]	# Missed Cleavages
	High	DVWVTETGWPVTGATTGQAVADTASAK	3	1	1	Monilinia__015060		0	0	9.965e-10	7.29423	3	2719.32	0.530506	66.4918	0
	High	SLFNVALAATQSATGK	9	1	1	Monilinia__015060		0	0	2.267e-07	5.59925	2	1578.85	0.160403	71.7303	0
	High	AGYGANPDELVNYIK	3	1	1	Monilinia__015060		0	0	6.31e-05	4.60462	2	1623.8	0.417694	62.7167	0
	High	SQADFQDAFEAAK	6	1	1	Monilinia__015060		0	0	1.163e-05	4.37637	2	1427.64	-0.580933	53.6924	0
	High	TYWDDVGcPNFGK	4	1	1	Monilinia__015060	C8(Carbamidomethyl)	0	0	0.0002052	4.36015	2	1558.66	-3.15308	59.5142	0
	High	QAISQYGDAFTSR	2	1	1	Monilinia__015060		0	0	0.0003752	4.2752	2	1443.68	-1.44048	48.9832	0
	High	SLVGTSGFTSAR	3	1	1	Monilinia__015060		0	0	4.01e-05	4.00422	2	1182.61	-0.933705	47.6756	0
	High	VVGISVGSEDLYR	6	1	1	Monilinia__015060		0	0	7.173e-05	3.98629	2	1393.73	-0.354622	57.1909	0
Monilinia__068480	Monilinia__068480	133.858	28.54	1	9	9	28	438	47.0903	5.49072
	A2	Sequence	# PSMs	# Proteins	# Protein Groups	Protein Group Accessions	Modifications	ΔCn	q-Value	PEP	XCorr	Charge	MH+ [Da]	ΔM [ppm]	RT [min]	# Missed Cleavages
	High	SSDFQIVGDDLTVTNPIR	5	1	1	Monilinia__068480		0	0	5.552e-09	6.06786	2	1976.99	-0.0476132	66.6567	0
	High	SGETEDVTIADIVVGLR	7	1	1	Monilinia__068480		0	0	2.242e-07	5.7659	2	1773.93	4.08251	75.2456	0
	High	IDEFLNSLDGTPNK	4	1	1	Monilinia__068480		0	0	1.044e-07	5.50041	2	1562.77	1.6081	59.039	0
	High	VNQIGTLTESIQAAK	3	1	1	Monilinia__068480		0	0	5.41e-07	5.42589	2	1572.86	-1.43059	58.0115	0
	High	IEEELGDKAVYAGESFR	5	1	1	Monilinia__068480		0	0	0.0003753	4.88611	3	1912.93	-0.949451	64.0248	1
	High	LGANAILGVSLAVAK	1	1	1	Monilinia__068480		0	0	0.001345	3.89676	2	1396.85	0.808856	70.5452	0
	High	LAFQEFmIVPSAAPSFTEALR	1	1	1	Monilinia__068480	M7(Oxidation)	0	0	6.588e-06	3.80987	3	2341.18	-2.1176	76.797	0
	High	IEEELGDK	1	1	1	Monilinia__068480		0	0	0.00181	2.95933	2	932.457	-0.491886	28.2567	0
	High	ScNALLLK	1	1	1	Monilinia__068480	C2(Carbamidomethyl)	0	0.001	0.01575	3.18814	2	918.506	-1.68007	36.9921	0
Monilinia__044140	Monilinia__044140	130.192	13.36	1	5	5	30	816	86.2111	6.0874
	A2	Sequence	# PSMs	# Proteins	# Protein Groups	Protein Group Accessions	Modifications	ΔCn	q-Value	PEP	XCorr	Charge	MH+ [Da]	ΔM [ppm]	RT [min]	# Missed Cleavages
	High	TNGAVGDGVTDDTTALQQGINNAASAGNVFFLDAGTYK	4	1	1	Monilinia__044140		0	0	3.338e-08	7.47134	3	3773.79	0.276367	78.3008	0
	High	GDGVTDDTAAINAAISAGGR	10	1	1	Monilinia__044140		0	0	9.594e-10	6.85087	2	1831.88	0.29391	57.9014	0
	High	VGGFTGSNmQVAQcAK	2	1	1	Monilinia__044140	M9(Oxidation); C14(Carbamidomethyl)	0	0	3.027e-06	5.11626	2	1670.76	-0.931535	33.6093	0
	High	NGQSQALYSANLNVYPTLITLYR	2	1	1	Monilinia__044140		0	0	0.0009964	5.01485	3	2599.34	-3.82959	74.1915	0
	High	VTSTITIPPGSR	12	1	1	Monilinia__044140		0	0	0.00562	2.90287	2	1228.69	-0.106273	43.4429	0
Monilinia__082980	Monilinia__082980	124.181	16.45	1	10	10	31	772	83.6017	4.99561
	A2	Sequence	# PSMs	# Proteins	# Protein Groups	Protein Group Accessions	Modifications	ΔCn	q-Value	PEP	XCorr	Charge	MH+ [Da]	ΔM [ppm]	RT [min]	# Missed Cleavages
	High	DAILPDNLNDGLPAQYVVEEADcK	7	1	1	Monilinia__082980	C23(Carbamidomethyl)	0	0	7.913e-08	5.85042	3	2659.26	1.44414	69.119	0
	High	ALVAAGATPGGYFAAGGR	3	1	1	Monilinia__082980		0	0	6.552e-06	5.27635	2	1606.83	0.731355	56.5129	0
	High	SLVSISSDGVEVPK	3	1	1	Monilinia__082980		0	0	5.353e-06	4.95353	2	1416.76	0.677251	57.083	0
	High	DVYANEYEFQK	8	1	1	Monilinia__082980		0	0	0.0006248	3.98071	2	1405.62	-1.78709	46.5872	0
	High	IYIYEDIISAPK	1	1	1	Monilinia__082980		0	0	0.001695	3.97641	2	1424.77	1.92576	66.0292	0
	High	QLFPQIVQDGNSK	2	1	1	Monilinia__082980		0	0	0.01136	3.41172	2	1473.77	-2.8857	57.4785	0
	High	STAASINLR	4	1	1	Monilinia__082980		0	0	0.003441	3.243	2	932.516	0.356761	33.0549	0
	High	INGVDAVK	1	1	1	Monilinia__082980		0	0.001	0.01678	3.13462	2	815.462	-0.4313	27.2704	0
	High	ESEGFSTIAK	1	1	1	Monilinia__082980		0	0.003	0.04031	2.19663	2	1068.52	-0.600924	34.7977	0
	High	LTTFPFDR	1	1	1	Monilinia__082980		0	0.004	0.06012	2.42072	2	996.515	-0.0724106	60.7272	0
Monilinia__010600	Monilinia__010600	121.65	17.94	1	6	6	30	535	57.5072	5.33838
	A2	Sequence	# PSMs	# Proteins	# Protein Groups	Protein Group Accessions	Modifications	ΔCn	q-Value	PEP	XCorr	Charge	MH+ [Da]	ΔM [ppm]	RT [min]	# Missed Cleavages
	High	GGVcHSSPSTSLSSGTSEDcLFADVYAPTDAR	4	1	1	Monilinia__010600	C4(Carbamidomethyl); C20(Carbamidomethyl)	0	0	3.034e-07	6.79446	3	3331.44	-2.72957	66.8399	0
	High	LPAIYGDDTNEGTIFTPK	4	1	1	Monilinia__010600		0	0	9.618e-10	5.79417	2	1951.97	0.405986	64.5285	0
	High	SIDSSTDmSNFLK	8	1	1	Monilinia__010600	M8(Oxidation)	0	0	6.756e-07	5.04052	2	1460.66	1.15627	45.4266	0
	High	SIDSSTDMSNFLK	3	1	1	Monilinia__010600		0	0	5.179e-05	4.2498	2	1444.66	-0.745329	59.0215	0
	High	cSYLSSIGASIAQ	2	1	1	Monilinia__010600	C1(Carbamidomethyl)	0	0	0.0009856	3.86894	2	1356.65	-0.0187201	60.0649	0
	High	VGPWGFLASK	3	1	1	Monilinia__010600		0	0	0.004475	2.89606	2	1061.58	-0.779344	69.0437	0
	High	YAAPPLGDLR	6	1	1	Monilinia__010600		0	0	0.0006083	2.61623	2	1072.58	-0.75977	52.7929	0
Monilinia__089050	Monilinia__089050	120.25	19.32	1	8	8	29	585	64.9603	5.78271
	A2	Sequence	# PSMs	# Proteins	# Protein Groups	Protein Group Accessions	Modifications	ΔCn	q-Value	PEP	XCorr	Charge	MH+ [Da]	ΔM [ppm]	RT [min]	# Missed Cleavages
	High	GVSILFSSGDTGVGSAcQTNDGK	4	1	1	Monilinia__089050	C17(Carbamidomethyl)	0	0	1.039e-07	6.62423	2	2257.05	4.69797	58.8263	0
	High	YVEPEAAVSFSSGGFSDR	5	1	1	Monilinia__089050		0	0	2.415e-08	5.68412	2	1904.87	0.232797	60.0059	0
	High	GWDPVTGLGTPDFK	2	1	1	Monilinia__089050		0	0	2.218e-07	5.12857	2	1489.73	-1.00072	66.716	0
	High	FLPIFPAScPYVTSVGATR	5	1	1	Monilinia__089050	C9(Carbamidomethyl)	0	0	2.315e-08	4.85896	3	2083.07	-0.520152	72.1265	0
	High	GFPDVAAQGVR	8	1	1	Monilinia__089050		0	0	0.001066	3.60143	2	1116.58	-0.385166	48.5324	0
	High	WARPSYQDEAVK	1	1	1	Monilinia__089050		0	0	0.005764	3.29335	3	1449.71	-1.51529	56.4506	0
	High	LFGQLGLR	3	1	1	Monilinia__089050		0	0	0.005151	2.71446	2	903.541	-0.188311	67.2969	0
	High	GLYNPHGR	1	1	1	Monilinia__089050		0	0.001	0.01508	2.28112	2	913.464	0.616119	21.7007	0
Monilinia__061780	Monilinia__061780	119.156	28.5	1	7	7	35	379	39.292	4.88135
	A2	Sequence	# PSMs	# Proteins	# Protein Groups	Protein Group Accessions	Modifications	ΔCn	q-Value	PEP	XCorr	Charge	MH+ [Da]	ΔM [ppm]	RT [min]	# Missed Cleavages
	High	APFGEVPLSDISSDTATHIASGYLNPQK	4	1	1	Monilinia__061780		0	0	6.993e-08	5.86219	3	2915.44	0.0533932	71.8259	0
	High	AVEQGNLGALISNTPYFFYPPVEPTGK	2	1	1	Monilinia__061780		0	0	4.859e-06	5.74155	3	2909.48	2.00659	77.3335	0
	High	NITEISDAFSGSGVA	1	1	1	Monilinia__061780		0	0	0.000291	4.15756	2	1467.69	-2.6865	62.5723	0
	High	TNANTMDTFK	1	1	1	Monilinia__061780		0	0	0.01439	3.40186	2	1142.51	-0.9662	32.9862	0
	High	FNIPVVQSTR	6	1	1	Monilinia__061780		0	0	0.0005987	3.38925	2	1160.64	-0.334296	53.7471	0
	High	GALVVLNDR	15	1	1	Monilinia__061780		0	0	0.009799	3.16425	2	956.552	-0.250564	43.3864	0
	High	TNANTmDTFK	4	1	1	Monilinia__061780	M6(Oxidation)	0	0	0.002024	3.03597	2	1158.51	-0.567599	24.4985	0
	High	IVSAYYVTK	2	1	1	Monilinia__061780		0	0.002	0.02849	2.72578	2	1043.58	-0.463354	37.8744	0
Monilinia__027070	Monilinia__027070	109.773	22.17	1	7	7	29	451	49.207	5.79541
	A2	Sequence	# PSMs	# Proteins	# Protein Groups	Protein Group Accessions	Modifications	ΔCn	q-Value	PEP	XCorr	Charge	MH+ [Da]	ΔM [ppm]	RT [min]	# Missed Cleavages
	High	TLDGSENLLDYPASVYANFVAGmPGE	5	1	1	Monilinia__027070	M23(Oxidation)	0	0	0.0001711	5.03311	2	2746.25	-0.60686	85.7134	0
	High	ELISYDSVNSIQTK	5	1	1	Monilinia__027070		0	0	6.386e-07	4.9501	2	1596.81	-0.471368	51.605	0
	High	AIREELDAYAAK	8	1	1	Monilinia__027070		0	0	1.519e-05	4.73766	3	1349.71	0.93185	60.8462	1
	High	HYSTDSWSEPGNNAYGcLK	3	1	1	Monilinia__027070	C17(Carbamidomethyl)	0	0	0.00113	4.12898	3	2185.92	-1.34195	61.635	0
	High	LVmGLPLYGR	4	1	1	Monilinia__027070	M3(Oxidation)	0	0	0.00446	3.19277	2	1134.63	-0.606293	56.9322	0
	High	LVMGLPLYGR	2	1	1	Monilinia__027070		0	0	0.003275	3.12913	2	1118.64	-0.0318381	67.9361	0
	High	AQFASTSVK	1	1	1	Monilinia__027070		0	0	0.00889	2.64861	2	938.494	-0.4148	27.3672	0
	High	ATYIKDHGmR	1	1	1	Monilinia__027070	M9(Oxidation)	0	0.008	0.0836	2.5523	3	1207.59	-0.147884	17.536	1
Monilinia__076140	Monilinia__076140	100.607	24.39	1	10	10	25	615	67.7237	5.70654
	A2	Sequence	# PSMs	# Proteins	# Protein Groups	Protein Group Accessions	Modifications	ΔCn	q-Value	PEP	XCorr	Charge	MH+ [Da]	ΔM [ppm]	RT [min]	# Missed Cleavages
	High	VAGAGNYVVASPSK	1	1	1	Monilinia__076140		0	0	5.096e-07	5.60555	2	1319.7	0.11589	34.212	0
	High	ILDTVTTYADSFVSIAQK	3	1	1	Monilinia__076140		0	0	2.071e-06	5.21409	2	1972.04	4.99876	73.5164	0
	High	DKWTDDVGTSGGc	3	1	1	Monilinia__076140	C13(Carbamidomethyl)	0	0	7.757e-07	4.94337	2	1397.56	-0.498975	39.9483	1
	High	IALQGVLNNIGPDGSK	2	1	1	Monilinia__076140		0	0	9.358e-06	4.88714	2	1595.87	-0.268092	62.7672	0
	High	VQDcGQAPIYESR	6	1	1	Monilinia__076140	C4(Carbamidomethyl)	0	0	3.864e-06	4.61639	2	1522.7	0.292344	34.0264	0
	High	TGLDANSILGPISIFDIDGScDNPNLQPcNSK	1	1	1	Monilinia__076140	C21(Carbamidomethyl); C29(Carbamidomethyl)	0	0	0.0008533	4.00453	3	3432.61	1.01386	79.5284	0
	High	YTPSSGSLAEQFDR	3	1	1	Monilinia__076140		0	0	0.000497	3.85404	2	1557.72	-1.46719	51.3839	0
	High	TLVTGEcESGGLK	3	1	1	Monilinia__076140	C7(Carbamidomethyl)	0	0	3.457e-05	3.61823	2	1350.66	0.00349506	34.6287	0
	High	ALIEGQNLGK	2	1	1	Monilinia__076140		0	0	0.001756	3.09608	2	1042.59	-1.08481	36.0833	0
	High	YEVDGTR	1	1	1	Monilinia__076140		0	0.006	0.07772	2.08524	2	839.389	-0.303292	24.4539	0
Monilinia__050470	Monilinia__050470	89.8646	25.55	1	8	8	24	407	46.1311	5.60498
	A2	Sequence	# PSMs	# Proteins	# Protein Groups	Protein Group Accessions	Modifications	ΔCn	q-Value	PEP	XCorr	Charge	MH+ [Da]	ΔM [ppm]	RT [min]	# Missed Cleavages
	High	EPAGVHTLDAPDSPGYQFLQTR	4	1	1	Monilinia__050470		0	0	1.329e-06	5.43863	3	2399.16	-0.720019	67.0714	0
	High	GIIIINTENLGR	5	1	1	Monilinia__050470		0	0	1.489e-05	4.12111	2	1312.76	-0.497633	61.681	0
	High	VAILPIGmAIVSSVIVNK	5	1	1	Monilinia__050470	M8(Oxidation)	0	0	4.772e-08	3.99884	2	1840.1	-0.874609	78.0474	0
	High	VFEAEDPSNWK	3	1	1	Monilinia__050470		0	0	1.502e-05	3.93414	2	1321.61	-0.159511	52.5789	0
	High	YGNQEVPGSSEK	1	1	1	Monilinia__050470		0	0	5.507e-05	3.81063	2	1294.59	-0.409087	26.8889	0
	High	EVDDLDTAVR	4	1	1	Monilinia__050470		0	0	0.001555	3.42969	2	1132.55	-0.519492	37.628	0
	High	GWIPTETTNGR	1	1	1	Monilinia__050470		0	0.003	0.04941	3.18446	2	1231.61	-0.310594	49.0436	0
	High	FDIPDmEK	1	1	1	Monilinia__050470	M6(Oxidation)	0	0.008	0.0939	2.7948	2	1010.45	-0.0480623	40.3623	0
Monilinia__082500	Monilinia__082500	88.6644	19.35	1	9	9	23	620	66.8308	5.24951
	A2	Sequence	# PSMs	# Proteins	# Protein Groups	Protein Group Accessions	Modifications	ΔCn	q-Value	PEP	XCorr	Charge	MH+ [Da]	ΔM [ppm]	RT [min]	# Missed Cleavages
	High	SSTFTPSSAELVDQFDIR	2	1	1	Monilinia__082500		0	0	7.783e-07	5.20458	2	1999.96	-0.706572	67.6047	0
	High	EVILAAGAINTPK	5	1	1	Monilinia__082500		0	0	3.964e-06	4.96981	2	1296.75	-0.193234	51.379	0
	High	TDAAAIEIPITATGPGAcAIEKPLSR	2	1	1	Monilinia__082500	C18(Carbamidomethyl)	0	0	3.741e-05	4.43103	3	2623.37	-0.741655	66.8675	0
	High	ILFDNDLTATGVK	5	1	1	Monilinia__082500		0	0	0.000328	4.31306	2	1406.75	-1.32311	63.0023	0
	High	LLQLSGIGPK	2	1	1	Monilinia__082500		0	0	0.001777	3.40814	2	1025.64	-0.107051	58.0082	0
	High	SNEIIDQLR	1	1	1	Monilinia__082500		0	0	0.001814	3.26005	2	1087.57	-1.00553	51.3253	0
	High	LGIQYFPNNVK	3	1	1	Monilinia__082500		0	0.001	0.01898	3.36556	2	1292.7	0.632646	58.2343	0
	High	TDIVTASR	1	1	1	Monilinia__082500		0	0.002	0.03209	2.41132	2	862.463	-0.181088	26.6355	0
	High	ISYPSVIFPDYR	2	1	1	Monilinia__082500		0	0.003	0.04443	3.24008	2	1456.75	0.325995	67.8547	0
Monilinia__086370	Monilinia__086370	87.002	30.29	1	7	7	20	350	37.4179	6.32861
	A2	Sequence	# PSMs	# Proteins	# Protein Groups	Protein Group Accessions	Modifications	ΔCn	q-Value	PEP	XCorr	Charge	MH+ [Da]	ΔM [ppm]	RT [min]	# Missed Cleavages
	High	LNDIPAGLEVGAAAVAVR	8	1	1	Monilinia__086370		0	0	2.377e-07	5.85683	3	1735.97	0.93009	65.389	0
	High	IYILGGLTPSSGIWVASR	1	1	1	Monilinia__086370		0	0	8.111e-06	4.29097	2	1890.05	-0.545182	75.4811	0
	High	ATFVYDPPSDTWSR	5	1	1	Monilinia__086370		0	0	0.00122	4.09699	2	1641.76	1.05364	57.9533	0
	High	QIFTSLPVmPAPR	2	1	1	Monilinia__086370	M9(Oxidation)	0	0	0.003778	3.7129	2	1472.79	-0.538007	58.0808	0
	High	HGTSAVAIGNR	1	1	1	Monilinia__086370		0	0	8.561e-05	3.6711	2	1082.57	-0.173118	20.9426	0
	High	EVANLPTAR	2	1	1	Monilinia__086370		0	0	0.003937	3.22878	2	970.532	-0.133495	33.0449	0
	High	IYIPGGGVAEGVAPTSYFSYFEV	1	1	1	Monilinia__086370		0	0.007	0.07804	3.15371	3	2423.18	-0.329145	85.4209	0
Monilinia__002340	Monilinia__002340	86.8855	25.8	1	11	11	23	566	60.9254	4.70361
	A2	Sequence	# PSMs	# Proteins	# Protein Groups	Protein Group Accessions	Modifications	ΔCn	q-Value	PEP	XCorr	Charge	MH+ [Da]	ΔM [ppm]	RT [min]	# Missed Cleavages
	High	NLDFSTLAGLNTIVTAR	2	1	1	Monilinia__002340		0	0	6.006e-09	6.28641	2	1805.98	0.925383	74.0932	0
	High	SAPYGTFTFGPTVDGTFVPELPAK	4	1	1	Monilinia__002340		0	0	1.404e-05	5.45299	3	2499.25	2.74583	73.3059	0
	High	SQENGDEGVIYVALNYR	1	1	1	Monilinia__002340		0	0	1.301e-05	5.36227	2	1926.91	-4.82721	67.5696	0
	High	SGTANAALLDQR	5	1	1	Monilinia__002340		0	0	2.344e-05	4.17111	2	1216.63	-0.402937	35.4453	0
	High	VSLITSEISFTcNTR	1	1	1	Monilinia__002340	C12(Carbamidomethyl)	0	0	1.835e-05	3.65592	2	1727.87	1.8389	64.5337	0
	High	FGAGNPATLISR	3	1	1	Monilinia__002340		0	0	0.006934	3.273	2	1203.65	1.12189	55.1792	0
	High	YIYLFGGDADR	1	1	1	Monilinia__002340		0	0	0.003757	2.88925	2	1289.62	1.05298	66.0258	0
	High	SIYDScGESK	1	1	1	Monilinia__002340	C6(Carbamidomethyl)	0	0	0.003202	2.71821	2	1145.48	-0.437118	28.2403	0
	High	YAAPPTGNLR	2	1	1	Monilinia__002340		0	0.002	0.03062	2.58095	2	1059.56	-0.631003	33.9455	0
	High	FALEWVQK	2	1	1	Monilinia__002340		0	0.002	0.03133	2.43649	2	1020.55	-0.0236833	65.1473	0
	High	cEWWQQALYE	1	1	1	Monilinia__002340	C1(Carbamidomethyl)	0	0.007	0.07969	2.37681	2	1412.59	-1.35686	73.384	0
Monilinia__028560	Monilinia__028560	82.7351	17.12	1	6	6	21	444	49.1771	5.32568
	A2	Sequence	# PSMs	# Proteins	# Protein Groups	Protein Group Accessions	Modifications	ΔCn	q-Value	PEP	XCorr	Charge	MH+ [Da]	ΔM [ppm]	RT [min]	# Missed Cleavages
	High	AAEVINYYTPDQIK	9	1	1	Monilinia__028560		0	0	1.122e-06	5.18432	2	1624.82	-0.561859	55.3079	0
	High	NDNLFNTYGIPVK	3	1	1	Monilinia__028560		0	0	2.517e-05	4.45862	2	1494.76	-2.40625	64.5901	0
	High	VPTLLISPWVGK	3	1	1	Monilinia__028560		0	0	0.000131	4.03625	2	1309.79	-0.00908878	72.5542	0
	High	TDTPVTLPDPFIHS	3	1	1	Monilinia__028560		0	0	5.86e-05	4.00662	2	1539.77	-0.662025	67.3873	0
	High	AYITSGTSNGHGR	2	1	1	Monilinia__028560		0	0	0.001102	3.72109	2	1320.63	-0.419241	20.9523	0
	High	NVVVLVEENR	1	1	1	Monilinia__028560		0	0	0.002813	3.28179	2	1170.65	-0.22446	52.6179	0
Monilinia__089870	Monilinia__089870	79.955	21.15	1	5	5	19	383	39.2153	6.771
	A2	Sequence	# PSMs	# Proteins	# Protein Groups	Protein Group Accessions	Modifications	ΔCn	q-Value	PEP	XCorr	Charge	MH+ [Da]	ΔM [ppm]	RT [min]	# Missed Cleavages
	High	SIVGVGSAGVIIGR	9	1	1	Monilinia__089870		0	0	4.501e-08	5.16527	2	1284.76	-0.677525	61.0307	0
	High	ESGYVPAAIAASSVPAYVVANAGIGKL	2	1	1	Monilinia__089870		0	0	3.7e-05	4.99572	3	2575.37	-0.785254	78.0903	1
	High	AcVLNALASSGSmAGYGTTGFLSTIQSK	1	1	1	Monilinia__089870	C2(Carbamidomethyl); M13(Oxidation)	0	0	0.001279	4.17469	3	2808.37	4.59427	70.5559	0
	High	ESGYVPAAIAASSVPAYVVANAGIGK	1	1	1	Monilinia__089870		0	0	0.0001489	3.91299	3	2462.3	1.46916	73.27	0
	High	QMLVTGYDAAGR	3	1	1	Monilinia__089870		0	0	0.01428	3.61695	2	1281.63	1.0451	47.417	0
	High	QmLVTGYDAAGR	3	1	1	Monilinia__089870	M2(Oxidation)	0	0	0.005315	2.96167	2	1297.62	-1.06971	36.8804	0
Monilinia__005990	Monilinia__005990	69.7612	14.36	1	4	4	14	376	40.1154	4.52588
	A2	Sequence	# PSMs	# Proteins	# Protein Groups	Protein Group Accessions	Modifications	ΔCn	q-Value	PEP	XCorr	Charge	MH+ [Da]	ΔM [ppm]	RT [min]	# Missed Cleavages
	High	IEILPDGTPVGASEVVVDNVPR	8	1	1	Monilinia__005990		0	0	2.718e-09	6.12636	2	2276.21	0.127117	65.944	0
	High	ISTTDATYSALLSDPK	4	1	1	Monilinia__005990		0	0	3.422e-07	5.37611	2	1682.85	-0.83779	57.6617	0
	High	ADDFVFK	1	1	1	Monilinia__005990		0	0.006	0.06682	2.54524	2	841.409	0.0890781	44.2358	0
	High	SNGELLVSR	1	1	1	Monilinia__005990		0	0.007	0.07829	2.45657	2	974.528	1.14437	33.7891	0
Monilinia__015300	Monilinia__015300	65.9553	18.53	1	8	8	17	475	51.5455	7.23975
	A2	Sequence	# PSMs	# Proteins	# Protein Groups	Protein Group Accessions	Modifications	ΔCn	q-Value	PEP	XCorr	Charge	MH+ [Da]	ΔM [ppm]	RT [min]	# Missed Cleavages
	High	DVVIVGGGSSGTYAAIGLIDAQK	2	1	1	Monilinia__015300		0	0	1.757e-06	5.61016	3	2191.16	-2.30452	68.246	0
	High	AQAIIGDENVFLSAK	7	1	1	Monilinia__015300		0	0	4.266e-05	4.76901	2	1575.84	-0.442665	62.6226	0
	High	IDNLAGWDLSVSEK	1	1	1	Monilinia__015300		0	0	1.74e-06	4.71578	2	1546.77	-1.42923	64.4102	0
	High	SVAVIDNQDR	3	1	1	Monilinia__015300		0	0	0.006232	3.22321	2	1116.57	0.936789	29.8772	0
	High	AAmFAEFNR	1	1	1	Monilinia__015300	M3(Oxidation)	0	0	0.003181	2.5385	2	1072.49	0.321327	40.4516	0
	High	LNALQGQK	1	1	1	Monilinia__015300		0	0.001	0.01637	3.03473	2	871.499	-0.152631	23.7794	0
	High	KLNALQGQK	1	1	1	Monilinia__015300		0	0.002	0.02905	3.38976	2	999.594	-0.681908	20.1645	1
	High	TIAAGFYR	1	1	1	Monilinia__015300		0	0.009	0.1138	2.5606	2	898.479	1.05872	48.8281	0
Monilinia__033050	Monilinia__033050	65.8442	12.31	1	7	7	18	780	85.551	4.99561
	A2	Sequence	# PSMs	# Proteins	# Protein Groups	Protein Group Accessions	Modifications	ΔCn	q-Value	PEP	XCorr	Charge	MH+ [Da]	ΔM [ppm]	RT [min]	# Missed Cleavages
	High	TQGGSNADNVLADAYVK	1	1	1	Monilinia__033050		0	0	5.653e-08	5.73266	2	1722.83	-0.707384	51.3893	0
	High	AcQNVNNEIPDDTTFTTVVSDTK	1	1	1	Monilinia__033050	C2(Carbamidomethyl)	0	0	3.351e-05	4.40318	3	2569.17	-0.339952	58.077	0
	High	ITNPLSSINVGR	5	1	1	Monilinia__033050		0	0	0.006192	4.12522	2	1270.71	-1.0236	57.6878	0
	High	YGTVAQLPLVGR	6	1	1	Monilinia__033050		0	0	0.0002037	4.02276	2	1273.72	-3.24697	60.3286	0
	High	ALPDQGSVGYYR	2	1	1	Monilinia__033050		0	0.001	0.01517	2.86685	2	1325.65	0.094949	44.8144	0
	High	HDGYmPDAR	2	1	1	Monilinia__033050	M5(Oxidation)	0	0.008	0.08989	2.21361	2	1077.44	-0.722696	18.8874	0
	High	VPSPASEVHTG	1	1	1	Monilinia__033050		0	0.009	0.1054	2.99567	2	1080.53	-0.932728	30.4642	0
Monilinia__025680	Monilinia__025680	64.3271	18.97	1	7	7	19	506	54.7149	5.07178
	A2	Sequence	# PSMs	# Proteins	# Protein Groups	Protein Group Accessions	Modifications	ΔCn	q-Value	PEP	XCorr	Charge	MH+ [Da]	ΔM [ppm]	RT [min]	# Missed Cleavages
	High	DAVFGPLVLVNNNGcDESDYPTEVK	3	1	1	Monilinia__025680	C15(Carbamidomethyl)	0	0	5.793e-05	4.60645	3	2752.28	0.916309	71.3528	0
	High	IAEEGVHEYNHPTR	5	1	1	Monilinia__025680		0	0	7.801e-05	4.52391	3	1651.79	6.95976	25.3488	0
	High	NGIPGGGIATGAEGVK	3	1	1	Monilinia__025680		0	0	3.828e-05	4.33262	2	1397.74	0.98902	44.9386	0
	High	SLVSSTSLQSDIK	2	1	1	Monilinia__025680		0	0	1.46e-05	4.2953	2	1364.73	-0.497889	51.6286	0
	High	TAEEAEmFGGK	1	1	1	Monilinia__025680	M7(Oxidation)	0	0	3.191e-05	3.88763	2	1185.51	-0.39615	28.7944	0
	High	TAEEAEMFGGK	1	1	1	Monilinia__025680		0	0	0.003885	3.46794	2	1169.52	4.33125	37.9155	0
	High	LVLGDIVPK	2	1	1	Monilinia__025680		0	0	0.006853	2.1423	2	953.603	-0.551251	62.8614	0
	High	SDYDAFIK	2	1	1	Monilinia__025680		0	0.002	0.03329	2.6868	2	958.452	-0.153008	44.7263	0
Monilinia__028960	Monilinia__028960	63.8512	23.61	1	7	7	16	415	45.9044	4.71631
	A2	Sequence	# PSMs	# Proteins	# Protein Groups	Protein Group Accessions	Modifications	ΔCn	q-Value	PEP	XCorr	Charge	MH+ [Da]	ΔM [ppm]	RT [min]	# Missed Cleavages
	High	VTPPGWQQGDSVAQTLSVLETITSK	1	1	1	Monilinia__028960		0	0	6.785e-08	5.19785	3	2642.36	-2.82509	80.8613	0
	High	YDGTYPDSTYVGScEGK	3	1	1	Monilinia__028960	C14(Carbamidomethyl)	0	0	2.284e-07	4.75256	2	1898.78	0.066734	42.9005	0
	High	NYLGAQLASFEGK	4	1	1	Monilinia__028960		0	0	2.451e-06	4.54822	2	1397.71	0.414441	65.5959	0
	High	LVEYGIFPNLK	3	1	1	Monilinia__028960		0	0	0.0001957	4.0515	2	1292.72	-1.36082	67.8403	0
	High	TESAHEWDAAK	2	1	1	Monilinia__028960		0	0	5.964e-05	3.90285	2	1244.55	-0.502055	25.534	0
	High	IAASGFNTVR	1	1	1	Monilinia__028960		0	0	5.435e-05	3.82936	2	1035.56	-1.36256	34.6266	0
	High	SDINTWSDSFK	2	1	1	Monilinia__028960		0	0	2.692e-05	3.72456	2	1299.58	-0.821229	56.0833	0
Monilinia__072080	Monilinia__072080	60.3641	10.58	1	4	4	14	567	64.6388	5.16064
	A2	Sequence	# PSMs	# Proteins	# Protein Groups	Protein Group Accessions	Modifications	ΔCn	q-Value	PEP	XCorr	Charge	MH+ [Da]	ΔM [ppm]	RT [min]	# Missed Cleavages
	High	NIQLITNSLDNIVIGQK	2	1	1	Monilinia__072080		0	0	4.636e-07	5.96602	2	1883.06	-1.74568	73.1575	0
	High	FLTTEQALmDEVYFAR	3	1	1	Monilinia__072080	M9(Oxidation)	0	0	2.789e-08	5.86373	2	1949.94	2.57581	71.4184	0
	High	YYGESIPTPDFSTENLR	4	1	1	Monilinia__072080		0	0	0.0001633	4.05129	2	1988.92	-0.204094	62.5144	0
	High	YGGFSLSYPR	5	1	1	Monilinia__072080		0	0	4.348e-05	3.92201	2	1146.56	-0.810196	59.3664	0
Monilinia__048390	Monilinia__048390	59.8923	10.57	1	6	6	16	634	70.4293	5.51611
	A2	Sequence	# PSMs	# Proteins	# Protein Groups	Protein Group Accessions	Modifications	ΔCn	q-Value	PEP	XCorr	Charge	MH+ [Da]	ΔM [ppm]	RT [min]	# Missed Cleavages
	High	GAAAAEVLWSGAK	4	1	1	Monilinia__048390		0	0	4.441e-06	5.03548	2	1230.65	-0.82492	57.0906	0
	High	AIAGNYNFWYLDcGK	1	1	1	Monilinia__048390	C13(Carbamidomethyl)	0	0	0.0001279	4.57492	2	1791.82	1.22085	69.2046	0
	High	IFDQGLTPWK	4	1	1	Monilinia__048390		0	0	0.003185	3.90802	2	1204.63	-2.01448	64.485	0
	High	VLTPLIQAFVDR	2	1	1	Monilinia__048390		0	0	1.784e-05	3.3242	2	1371.8	-0.566881	75.4364	0
	High	LFDDLLPR	4	1	1	Monilinia__048390		0	0	0.001938	3.04453	2	988.546	-0.318917	66.8462	0
	High	TIVTDAVAR	1	1	1	Monilinia__048390		0	0	0.0005372	2.88928	2	945.536	-0.70662	34.5741	0
Monilinia__017720	Monilinia__017720	59.5114	3.91	1	2	2	17	562	61.9834	4.70361
	A2	Sequence	# PSMs	# Proteins	# Protein Groups	Protein Group Accessions	Modifications	ΔCn	q-Value	PEP	XCorr	Charge	MH+ [Da]	ΔM [ppm]	RT [min]	# Missed Cleavages
	High	IDSLSSTAPFTTQK	7	1	1	Monilinia__017720		0	0	2.591e-07	5.41827	2	1495.76	-0.461375	49.3339	0
	High	TVEYLLGR	10	1	1	Monilinia__017720		0	0	0.00637	2.9466	2	950.531	0.036729	51.5595	0
Monilinia__059500	Monilinia__059500	59.3319	38.97	1	2	2	11	136	14.2408	4.58936
	A2	Sequence	# PSMs	# Proteins	# Protein Groups	Protein Group Accessions	Modifications	ΔCn	q-Value	PEP	XCorr	Charge	MH+ [Da]	ΔM [ppm]	RT [min]	# Missed Cleavages
	High	GVTDcSGAVSQTYDLGVAEEGEQGTGTcVATGVmDGGR	7	1	1	Monilinia__059500	C5(Carbamidomethyl); C28(Carbamidomethyl); M34(Oxidation)	0	0	8.704e-09	7.23497	3	3807.65	1.89159	56.1466	0
	High	LDYYQGTSLPScGIK	4	1	1	Monilinia__059500	C12(Carbamidomethyl)	0	0	9.058e-05	4.54182	2	1701.81	-3.76647	53.2446	0
Monilinia__066920	Monilinia__066920	58.7987	12.27	1	5	5	17	497	55.2974	4.71631
	A2	Sequence	# PSMs	# Proteins	# Protein Groups	Protein Group Accessions	Modifications	ΔCn	q-Value	PEP	XCorr	Charge	MH+ [Da]	ΔM [ppm]	RT [min]	# Missed Cleavages
	High	SSTYATYQTQVAYSDPHNIAFR	4	1	1	Monilinia__066920		0	0	8.286e-08	6.00768	3	2520.18	-0.287066	62.8696	0
	High	FGSYTNDLTLAK	4	1	1	Monilinia__066920		0	0	0.003396	3.6063	2	1329.66	-2.78926	56.0255	0
	High	SIYQVFTDR	5	1	1	Monilinia__066920		0	0	0.0049	3.0828	2	1128.57	-1.10319	61.6641	0
	High	ALATALHGR	1	1	1	Monilinia__066920		0	0	0.0003822	3.02688	2	909.526	-0.251322	25.2154	0
	High	NSPLYVLVK	3	1	1	Monilinia__066920		0	0.001	0.01753	2.38776	2	1032.61	0.208295	61.628	0
Monilinia__010540	Monilinia__010540	58.3139	10.06	1	3	3	13	656	70.6197	4.99561
	A2	Sequence	# PSMs	# Proteins	# Protein Groups	Protein Group Accessions	Modifications	ΔCn	q-Value	PEP	XCorr	Charge	MH+ [Da]	ΔM [ppm]	RT [min]	# Missed Cleavages
	High	TSPLAAVcYPEWPEYDATK	7	1	1	Monilinia__010540	C8(Carbamidomethyl)	0	0	1.268e-08	5.34899	2	2198.02	2.29097	66.5677	0
	High	GGGGSTIGVVTSLTVK	5	1	1	Monilinia__010540		0	0	0.001945	4.653	2	1432.8	-1.587	59.1692	0
	High	AIAPNSGAYmSEADLIEPNQTVAFYGANYDK	1	1	1	Monilinia__010540	M10(Oxidation)	0	0	0.0009512	4.02228	3	3336.54	0.167318	65.9047	0
Monilinia__088190	Monilinia__088190	55.3408	11.94	1	8	8	16	821	85.1438	5.33838
	A2	Sequence	# PSMs	# Proteins	# Protein Groups	Protein Group Accessions	Modifications	ΔCn	q-Value	PEP	XCorr	Charge	MH+ [Da]	ΔM [ppm]	RT [min]	# Missed Cleavages
	High	SSQVFNVGTNTVVK	3	1	1	Monilinia__088190		0	0	4.149e-05	4.70791	2	1479.78	2.11618	50.7513	0
	High	ADGSTLTVTFNcPAGAK	2	1	1	Monilinia__088190	C12(Carbamidomethyl)	0	0	0.0003855	4.29519	2	1709.82	1.24794	49.917	0
	High	cGTAFAGATcDAK	2	1	1	Monilinia__088190	C1(Carbamidomethyl); C10(Carbamidomethyl)	0	0	0.0003757	4.16184	2	1329.56	-0.327604	29.924	0
	High	FTTLAASTIPR	5	1	1	Monilinia__088190		0	0	0.0003269	3.59903	2	1177.66	-1.31434	53.5908	0
	High	LQPDAADPYVTEFR	1	1	1	Monilinia__088190		0	0	0.0006164	3.37275	2	1621.79	0.126386	58.2964	0
	High	ELPELAGDYR	1	1	1	Monilinia__088190		0	0	0.00502	3.0055	2	1162.57	-0.131805	52.7613	0
	High	VENYVPPYLR	1	1	1	Monilinia__088190		0	0.002	0.03471	2.41129	2	1249.65	-2.19944	58.0838	0
	High	NIDLEILEK	1	1	1	Monilinia__088190		0	0.007	0.07835	2.31216	2	1086.6	-0.559612	62.778	0
Monilinia__074110	Monilinia__074110	55.3033	12.52	1	7	7	18	543	60.4879	4.98291
	A2	Sequence	# PSMs	# Proteins	# Protein Groups	Protein Group Accessions	Modifications	ΔCn	q-Value	PEP	XCorr	Charge	MH+ [Da]	ΔM [ppm]	RT [min]	# Missed Cleavages
	High	GATVTSVNEYTK	2	1	1	Monilinia__074110		0	0	0.0008584	3.71082	2	1269.63	0.742687	33.4971	0
	High	LVNSEYWQR	6	1	1	Monilinia__074110		0	0	0.00191	3.46668	2	1194.59	-1.40862	50.0639	0
	High	QAIADFVYFAK	2	1	1	Monilinia__074110		0	0	0.00304	3.42265	2	1272.66	-0.344527	68.4623	0
	High	NGLVNAGVQK	1	1	1	Monilinia__074110		0	0	0.007122	3.23932	2	999.559	0.420234	28.4775	0
	High	GWDLENTTR	4	1	1	Monilinia__074110		0	0	0.001233	3.0934	2	1091.51	-0.239267	47.5059	0
	High	GAVVMVEHR	1	1	1	Monilinia__074110		0	0	0.0137	2.96784	2	997.524	-0.972398	25.8022	0
	High	GAVVmVEHR	1	1	1	Monilinia__074110	M5(Oxidation)	0	0	0.002172	2.87613	2	1013.52	-0.275793	21.1755	0
	High	DKPTIVSR	1	1	1	Monilinia__074110		0	0.006	0.06631	1.70052	2	915.525	-0.384524	21.1736	0
Monilinia__074360	Monilinia__074360	54.6669	10.37	1	3	3	12	540	56.649	4.80518
	A2	Sequence	# PSMs	# Proteins	# Protein Groups	Protein Group Accessions	Modifications	ΔCn	q-Value	PEP	XCorr	Charge	MH+ [Da]	ΔM [ppm]	RT [min]	# Missed Cleavages
	High	SLScVADSGISGDSSAELFDYVcGLDSK	1	1	1	Monilinia__074360	C4(Carbamidomethyl); C23(Carbamidomethyl)	0	0	3.448e-05	6.00445	3	2939.31	5.05654	73.9844	0
	High	DIPLLQELGTNTIR	2	1	1	Monilinia__074360		0	0	1.487e-06	4.9813	2	1582.88	0.359764	72.4934	0
	High	IGVGYATNDDAAIR	9	1	1	Monilinia__074360		0	0	9.711e-06	4.84972	2	1435.72	-0.221872	45.8657	0
Monilinia__049850	Monilinia__049850	53.9784	13.18	1	2	2	9	402	40.2575	6.41748
	A2	Sequence	# PSMs	# Proteins	# Protein Groups	Protein Group Accessions	Modifications	ΔCn	q-Value	PEP	XCorr	Charge	MH+ [Da]	ΔM [ppm]	RT [min]	# Missed Cleavages
	High	VLDASGSGTNSGVISGISWVASNAGSK	6	1	1	Monilinia__049850		0	0	5.399e-11	7.92874	3	2521.25	-0.817697	66.4178	0
	High	ALATSGLITSAGSGSPNLIAYNGNGA	3	1	1	Monilinia__049850		0	0	0.009929	5.95885	3	2377.2	0.999542	63.521	0
Monilinia__086200	Monilinia__086200	53.197	8.4	1	2	2	12	583	64.0177	5.98584
	A2	Sequence	# PSMs	# Proteins	# Protein Groups	Protein Group Accessions	Modifications	ΔCn	q-Value	PEP	XCorr	Charge	MH+ [Da]	ΔM [ppm]	RT [min]	# Missed Cleavages
	High	GSYQDQYSPLTPFHQDTTGNFFSSADVR	3	1	1	Monilinia__086200		0	0	3.831e-06	6.13855	3	3165.41	-3.58299	71.6101	0
	High	IAQQFTGSNSEAYHQASLTLR	9	1	1	Monilinia__086200		0	0	0.0001469	5.03406	2	2322.15	0.374506	62.3634	0
Monilinia__005270	Monilinia__005270	53.1911	5.63	1	2	2	9	586	61.2944	5.2876
	A2	Sequence	# PSMs	# Proteins	# Protein Groups	Protein Group Accessions	Modifications	ΔCn	q-Value	PEP	XCorr	Charge	MH+ [Da]	ΔM [ppm]	RT [min]	# Missed Cleavages
	High	GVSVLVASGDSGVGDScTTGSTK	7	1	1	Monilinia__005270	C17(Carbamidomethyl)	0	0	8.344e-10	7.2423	2	2141.01	3.62929	45.5137	0
	High	SALTDITTGK	2	1	1	Monilinia__005270		0	0	0.003024	3.17806	2	1006.54	-0.798032	40.4063	0
Monilinia__009770	Monilinia__009770	52.6895	4.24	1	2	2	10	660	72.4457	5.04639
	A2	Sequence	# PSMs	# Proteins	# Protein Groups	Protein Group Accessions	Modifications	ΔCn	q-Value	PEP	XCorr	Charge	MH+ [Da]	ΔM [ppm]	RT [min]	# Missed Cleavages
	High	YPTSNDASATSQNDLVAR	9	1	1	Monilinia__009770		0	0	3.927e-07	5.77905	2	1909.88	-3.30883	40.5255	0
	High	QLDNSASTFR	1	1	1	Monilinia__009770		0	0.001	0.0201	3.03717	2	1138.55	0.842226	32.1735	0
Monilinia__041100	Monilinia__041100	51.711	22.3	1	4	4	13	287	30.406	5.08447
	A2	Sequence	# PSMs	# Proteins	# Protein Groups	Protein Group Accessions	Modifications	ΔCn	q-Value	PEP	XCorr	Charge	MH+ [Da]	ΔM [ppm]	RT [min]	# Missed Cleavages
	High	DGVAAVETGDLSTNGYYTAAIPVVK	1	1	1	Monilinia__041100		0	0	2.378e-06	6.3029	2	2511.26	-2.00539	65.2458	0
	High	GTASAANLNIAAK	5	1	1	Monilinia__041100		0	0	5.185e-05	4.75445	2	1201.65	-0.185901	35.0396	0
	High	LAAWLDLIATGTTNL	2	1	1	Monilinia__041100		0	0	0.003586	3.86341	2	1572.86	0.974268	88.0521	0
	High	SWAATLTTAIK	5	1	1	Monilinia__041100		0	0	0.004124	3.303	2	1162.65	0.274335	65.073	0
Monilinia__018110	Monilinia__018110	51.1492	10.34	1	1	1	10	174	19.0828	5.021
	A2	Sequence	# PSMs	# Proteins	# Protein Groups	Protein Group Accessions	Modifications	ΔCn	q-Value	PEP	XCorr	Charge	MH+ [Da]	ΔM [ppm]	RT [min]	# Missed Cleavages
	High	GQESDVQNNFGQSGSFSR	10	1	1	Monilinia__018110		0	0	3.873e-09	6.2907	2	1943.85	0.965992	42.7817	0
Monilinia__016950	Monilinia__016950	46.7947	7.24	1	4	4	13	635	66.8728	6.58057
	A2	Sequence	# PSMs	# Proteins	# Protein Groups	Protein Group Accessions	Modifications	ΔCn	q-Value	PEP	XCorr	Charge	MH+ [Da]	ΔM [ppm]	RT [min]	# Missed Cleavages
	High	AFANGVVLPDGK	6	1	1	Monilinia__016950		0	0	0.001035	4.21475	2	1187.64	-0.579594	52.4541	0
	High	YGSATHTVNTDQR	5	1	1	Monilinia__016950		0	0	0.002464	3.62058	3	1449.67	0.67002	22.3133	0
	High	LNATSEAGNR	1	1	1	Monilinia__016950		0	0	0.004365	3.54347	2	1032.51	-0.618026	20.9972	0
	High	AIVTGGDTADK	1	1	1	Monilinia__016950		0	0	0.0006068	2.6785	2	1047.53	-0.190506	24.1146	0
Monilinia__032180	Monilinia__032180	45.7688	7.83	1	4	4	14	460	49.9521	9.0708
	A2	Sequence	# PSMs	# Proteins	# Protein Groups	Protein Group Accessions	Modifications	ΔCn	q-Value	PEP	XCorr	Charge	MH+ [Da]	ΔM [ppm]	RT [min]	# Missed Cleavages
	High	IGGIGTVPVGR	11	1	1	Monilinia__032180		0	0	0.0006829	3.93336	2	1025.61	1.31489	44.6479	0
	High	STTTGHLIYK	1	1	1	Monilinia__032180		0	0	0.01001	3.26483	2	1120.6	0.0515296	26.9367	0
	High	FAELLQK	1	1	1	Monilinia__032180		0	0.003	0.04316	2.46443	2	848.486	-1.52693	41.0677	0
	High	LPLQDVYK	1	1	1	Monilinia__032180		0	0.006	0.07588	2.67803	2	975.551	0.0211718	51.2314	0
Monilinia__085210	Monilinia__085210	44.9747	33.09	1	6	7	12	275	30.8353	4.97021
	A2	Sequence	# PSMs	# Proteins	# Protein Groups	Protein Group Accessions	Modifications	ΔCn	q-Value	PEP	XCorr	Charge	MH+ [Da]	ΔM [ppm]	RT [min]	# Missed Cleavages
	High	VcQDVLDVLDESLIPK	1	1	1	Monilinia__085210	C2(Carbamidomethyl)	0	0	1.016e-06	5.24703	2	1842.95	-0.20168	77.1559	0
	High	QAFDDAIAELDSLSEESYR	1	1	1	Monilinia__085210		0	0	6.532e-07	4.68533	2	2158.98	0.337096	77.1013	0
	High	LGGELTVDER	5	1	1	Monilinia__085210		0	0	1.223e-05	4.19418	2	1088.56	-0.351266	36.9058	0
	High	VAATAAHEAYK	1	1	1	Monilinia__085210		0	0	4.069e-05	3.69761	2	1131.58	-0.601302	20.3719	0
	High	DSTLIMQLLR	1	2	2	Monilinia__065900;Monilinia__085210		0	0	0.003775	3.43761	2	1189.66	0.885633	74.5847	0
	High	NATDVAQTELTPTHPIR	2	1	1	Monilinia__085210		0	0	0.01184	3.08998	3	1863.96	2.44271	56.4542	0
	High	IISSIEQK	1	1	1	Monilinia__085210		0	0	0.009214	2.84314	2	917.529	-1.06575	28.8459	0
Monilinia__014490	Monilinia__014490	44.9508	16.57	1	3	3	11	338	36.6537	6.43018
	A2	Sequence	# PSMs	# Proteins	# Protein Groups	Protein Group Accessions	Modifications	ΔCn	q-Value	PEP	XCorr	Charge	MH+ [Da]	ΔM [ppm]	RT [min]	# Missed Cleavages
	High	GILGYTEDDVVSTDLNGNNNSSIFDAK	1	1	1	Monilinia__014490		0	0	6.827e-05	5.34744	3	2858.34	1.90973	70.791	0
	High	TAAQNIIPSSTGAAK	4	1	1	Monilinia__014490		0	0	8.317e-06	4.54572	2	1429.77	0.920038	36.4397	0
	High	VPTANVSVVDLTcR	6	1	1	Monilinia__014490	C13(Carbamidomethyl)	0	0	0.0006318	4.29901	2	1530.79	-1.62368	56.0566	0
Monilinia__049450	Monilinia__049450	44.8325	9.25	1	3	3	11	400	43.2866	5.16064
	A2	Sequence	# PSMs	# Proteins	# Protein Groups	Protein Group Accessions	Modifications	ΔCn	q-Value	PEP	XCorr	Charge	MH+ [Da]	ΔM [ppm]	RT [min]	# Missed Cleavages
	High	FDGILGLGYDTISVNK	4	1	1	Monilinia__049450		0	0	1.612e-06	5.26072	2	1711.89	-0.651687	72.3571	0
	High	YGSGSLSGFTSK	6	1	1	Monilinia__049450		0	0	0.0004515	4.21916	2	1190.57	1.59168	44.3631	0
	High	DVmSIGDLK	1	1	1	Monilinia__049450	M3(Oxidation)	0	0	0.005329	2.93757	2	993.494	1.40069	39.6905	0
Monilinia__089840	Monilinia__089840	44.1754	7.89	1	2	2	10	393	40.7732	5.32568
	A2	Sequence	# PSMs	# Proteins	# Protein Groups	Protein Group Accessions	Modifications	ΔCn	q-Value	PEP	XCorr	Charge	MH+ [Da]	ΔM [ppm]	RT [min]	# Missed Cleavages
	High	ILPTYTWLANAGIVPSSTK	8	1	1	Monilinia__089840		0	0	1.595e-06	5.56183	2	2032.12	3.51681	74.1415	0
	High	TYTSAEIQAAIK	2	1	1	Monilinia__089840		0	0	0.003148	3.6315	2	1295.68	-0.24374	50.6924	0
Monilinia__067090	Monilinia__067090	43.7989	6.98	1	4	4	11	702	79.5227	4.94482
	A2	Sequence	# PSMs	# Proteins	# Protein Groups	Protein Group Accessions	Modifications	ΔCn	q-Value	PEP	XCorr	Charge	MH+ [Da]	ΔM [ppm]	RT [min]	# Missed Cleavages
	High	GVVDSEDLPLNLSR	2	1	1	Monilinia__067090		0	0	1.227e-05	4.99314	2	1513.79	4.56393	59.1515	0
	High	ADLVNNLGTIAR	4	1	1	Monilinia__067090		0	0	0.001707	4.29089	2	1256.7	0.336828	55.423	0
	High	SGDDATSLSDYVTR	4	1	1	Monilinia__067090		0	0	3.628e-05	4.03991	2	1486.66	-2.19296	49.6547	0
	High	YEALSDPSK	1	1	1	Monilinia__067090		0	0	0.003829	3.38975	2	1009.48	0.230828	29.5857	0
Monilinia__034690	Monilinia__034690	43.3068	8.28	1	3	3	12	483	53.5062	5.10986
	A2	Sequence	# PSMs	# Proteins	# Protein Groups	Protein Group Accessions	Modifications	ΔCn	q-Value	PEP	XCorr	Charge	MH+ [Da]	ΔM [ppm]	RT [min]	# Missed Cleavages
	High	WDPTSTSATPAWR	7	1	1	Monilinia__034690		0	0	0.00043	4.55879	2	1475.69	-1.39097	53.8341	0
	High	VVTTDGILR	4	1	1	Monilinia__034690		0	0	0.003424	3.16222	2	973.568	0.704289	39.7723	0
	High	YVTPNEAPVGGFRPLASR	1	1	1	Monilinia__034690		0	0.002	0.02706	3.17437	3	1931.01	-0.410598	63.5986	0
Monilinia__032820	Monilinia__032820	43.1364	19.74	1	5	5	11	385	40.2512	4.93213
	A2	Sequence	# PSMs	# Proteins	# Protein Groups	Protein Group Accessions	Modifications	ΔCn	q-Value	PEP	XCorr	Charge	MH+ [Da]	ΔM [ppm]	RT [min]	# Missed Cleavages
	High	EAETNPASQGTcEWAGGSADFTK	2	1	1	Monilinia__032820	C12(Carbamidomethyl)	0	0	1.195e-06	5.32235	2	2414.03	3.77757	50.0322	0
	High	TLAYDDPLTIGGNNYPQTPmQVK	5	1	1	Monilinia__032820	M20(Oxidation)	0	0	6.892e-07	5.08581	3	2552.24	1.16103	61.0269	0
	High	SLGAQFIINK	1	1	1	Monilinia__032820		0	0.001	0.02051	3.55199	2	1090.63	0.0794501	57.2143	0
	High	QVTDFTAGK	1	1	1	Monilinia__032820		0	0.001	0.0169	2.87005	2	966.489	-0.19876	31.0579	0
	High	EcPADPAIGGR	2	1	1	Monilinia__032820	C2(Carbamidomethyl)	0	0.006	0.07597	2.41913	2	1142.53	0.0816396	30.2964	0
Monilinia__080070	Monilinia__080070	43.1158	15.1	1	6	6	14	384	41.8292	4.94482
	A2	Sequence	# PSMs	# Proteins	# Protein Groups	Protein Group Accessions	Modifications	ΔCn	q-Value	PEP	XCorr	Charge	MH+ [Da]	ΔM [ppm]	RT [min]	# Missed Cleavages
	High	VTASVIDIEQGLAAES	3	1	1	Monilinia__080070		0	0	0.0007861	4.86573	2	1602.82	0.0760682	67.1846	0
	High	ALGAEDAWK	4	1	1	Monilinia__080070		0	0	0.0002664	3.25867	2	960.479	-0.01882	39.4726	0
	High	NHLLILGGGR	1	1	1	Monilinia__080070		0	0	0.009052	2.78583	2	1049.62	-1.0312	68.2125	0
	High	TPESTSYSR	3	1	1	Monilinia__080070		0	0	0.001667	2.48991	2	1027.47	-0.0579683	21.1385	0
	High	SEIYVNR	2	1	1	Monilinia__080070		0	0.006	0.06593	2.62658	2	880.452	-0.500243	30.0181	0
	High	DPLYGQK	1	1	1	Monilinia__080070		0	0.008	0.0828	2.82558	2	820.42	0.220959	28.1122	0
Monilinia__050100	Monilinia__050100	41.1348	10.03	1	4	4	9	798	87.1363	4.90674
	A2	Sequence	# PSMs	# Proteins	# Protein Groups	Protein Group Accessions	Modifications	ΔCn	q-Value	PEP	XCorr	Charge	MH+ [Da]	ΔM [ppm]	RT [min]	# Missed Cleavages
	High	TSQTFEFSGLNVDSDPVNTELYYR	3	1	1	Monilinia__050100		0	0	4.279e-12	8.01254	3	2782.29	0.769454	69.5419	0
	High	VVGIIDDGEGGGALVDTVGSYWLVTGK	1	1	1	Monilinia__050100		0	0	3.973e-06	5.69937	2	2677.38	2.11096	79.3063	0
	High	GSAHYLGTSAGSSGFGR	3	1	1	Monilinia__050100		0	0	0.0004256	4.04416	3	1611.75	-0.908574	56.6058	0
	High	TSTAEPTTAGIR	2	1	1	Monilinia__050100		0	0	7.02e-05	3.60817	2	1204.62	0.107634	29.0189	0
Monilinia__077230	Monilinia__077230	39.7137	9.36	1	4	4	12	502	54.7188	5.31299
	A2	Sequence	# PSMs	# Proteins	# Protein Groups	Protein Group Accessions	Modifications	ΔCn	q-Value	PEP	XCorr	Charge	MH+ [Da]	ΔM [ppm]	RT [min]	# Missed Cleavages
	High	AVAVDPSYVTSNAR	1	1	1	Monilinia__077230		0	0	0.001677	3.79921	2	1449.73	0.106734	42.8706	0
	High	GQSIYQVVTDR	6	1	1	Monilinia__077230		0	0	0.0004062	3.75067	2	1265.65	-2.11888	54.6474	0
	High	FASLTSDEALAK	4	1	1	Monilinia__077230		0	0	5.658e-05	3.60508	2	1252.64	-0.491984	51.1625	0
	High	LDSAQQTGVK	1	1	1	Monilinia__077230		0	0.001	0.0228	2.91066	2	1046.54	-2.73653	21.6247	0
Monilinia__047580	Monilinia__047580	37.8327	13.78	1	4	4	10	370	38.7973	5.85889
	A2	Sequence	# PSMs	# Proteins	# Protein Groups	Protein Group Accessions	Modifications	ΔCn	q-Value	PEP	XCorr	Charge	MH+ [Da]	ΔM [ppm]	RT [min]	# Missed Cleavages
	High	YSEIAPcVGSSTDIILK	2	1	1	Monilinia__047580	C7(Carbamidomethyl)	0	0	8.592e-05	4.6117	2	1852.94	0.218969	60.9926	0
	High	FENVFGTVLPGGK	3	1	1	Monilinia__047580		0	0	6.715e-05	4.39826	2	1364.72	0.121369	66.5369	0
	High	DVYAPSNSAIDLR	4	1	1	Monilinia__047580		0	0	3.373e-06	4.28213	2	1420.71	-0.707553	50.2382	0
	High	NYYILcGR	1	1	1	Monilinia__047580	C6(Carbamidomethyl)	0	0.002	0.03711	2.35363	2	1058.51	-0.306894	54.2105	0
Monilinia__061980	Monilinia__061980	37.5762	38.96	1	4	4	9	154	15.9297	6.17627
	A2	Sequence	# PSMs	# Proteins	# Protein Groups	Protein Group Accessions	Modifications	ΔCn	q-Value	PEP	XCorr	Charge	MH+ [Da]	ΔM [ppm]	RT [min]	# Missed Cleavages
	High	HVGDLGNFQTDAQGNATGSK	3	1	1	Monilinia__061980		0	0	2.011e-08	5.64096	3	2016.93	-2.61013	54.8593	0
	High	TGNAGTRPAcGVIGVAA	3	1	1	Monilinia__061980	C10(Carbamidomethyl)	0	0	0.01419	4.24307	2	1571.79	-1.24214	44.4982	0
	High	TVVIHSGTDDLGK	1	1	1	Monilinia__061980		0	0	0.007015	4.01097	2	1341.7	1.39754	30.7027	0
	High	LIGPFSVIGR	2	1	1	Monilinia__061980		0	0	0.000227	3.06974	2	1058.63	-0.77081	69.8187	0
Monilinia__067900	Monilinia__067900	37.2227	13.25	1	3	3	8	415	43.1023	6.91748
	A2	Sequence	# PSMs	# Proteins	# Protein Groups	Protein Group Accessions	Modifications	ΔCn	q-Value	PEP	XCorr	Charge	MH+ [Da]	ΔM [ppm]	RT [min]	# Missed Cleavages
	High	DPSVNPSDScSNPASITNYK	5	1	1	Monilinia__067900	C10(Carbamidomethyl)	0	0	1.044e-09	7.09426	2	2152.94	-0.390983	44.4633	0
	High	DSFQVVITGSNGYEK	2	1	1	Monilinia__067900		0	0	1.842e-06	5.75895	2	1643.79	-0.381045	54.9839	0
	High	VQPDTVDAFLAYSEFHSEAK	1	1	1	Monilinia__067900		0	0.006	0.07406	1.73573	3	2254.06	-0.714213	71.9562	0
Monilinia__056940	Monilinia__056940	35.6842	9.07	1	4	4	10	441	47.5901	4.98291
	A2	Sequence	# PSMs	# Proteins	# Protein Groups	Protein Group Accessions	Modifications	ΔCn	q-Value	PEP	XCorr	Charge	MH+ [Da]	ΔM [ppm]	RT [min]	# Missed Cleavages
	High	IQEDGSLVALDR	7	1	1	Monilinia__056940		0	0	5.619e-05	4.37111	2	1315.69	-0.0479121	49.5067	0
	High	SLLETTNAEEK	1	1	1	Monilinia__056940		0	0	0.001625	3.69467	2	1234.62	-0.637653	34.0703	0
	High	DTLFcADR	1	1	1	Monilinia__056940	C5(Carbamidomethyl)	0	0	0.006732	2.84573	2	997.441	-0.0840883	40.7663	0
	High	VYHINQDTK	1	1	1	Monilinia__056940		0	0	0.007432	2.61482	2	1117.56	-0.677806	22.6843	0
Monilinia__027490	Monilinia__027490	34.8496	6.77	1	2	2	7	606	65.2746	5.52881
	A2	Sequence	# PSMs	# Proteins	# Protein Groups	Protein Group Accessions	Modifications	ΔCn	q-Value	PEP	XCorr	Charge	MH+ [Da]	ΔM [ppm]	RT [min]	# Missed Cleavages
	High	mVDDIIPQFEALTPGGGSYmNEGNFR	4	1	1	Monilinia__027490	M1(Oxidation); M20(Oxidation)	0	0	2.613e-10	6.44947	3	2890.3	-0.179324	72.2332	0
	High	MVDDIIPQFEALTPGGGSYmNEGNFR	2	1	1	Monilinia__027490	M20(Oxidation)	0	0	1.06e-06	5.97257	3	2874.3	-1.54599	73.7636	0
	High	QPNWQEAFFGENYDR	1	1	1	Monilinia__027490		0	0	0.0007938	4.03068	2	1900.82	-0.499305	69.2326	0
Monilinia__037310	Monilinia__037310	34.8431	14.94	1	4	4	8	348	38.1121	5.08447
	A2	Sequence	# PSMs	# Proteins	# Protein Groups	Protein Group Accessions	Modifications	ΔCn	q-Value	PEP	XCorr	Charge	MH+ [Da]	ΔM [ppm]	RT [min]	# Missed Cleavages
	High	LYAVNANAPLIFSSVGNVR	4	1	1	Monilinia__037310		0	0	5.575e-08	5.82877	2	2005.09	0.291509	69.5382	0
	High	APPANWPTPVmNK	1	1	1	Monilinia__037310	M11(Oxidation)	0	0	0.003079	3.59759	2	1438.72	0.808833	44.0561	0
	High	VEGNLVPR	2	1	1	Monilinia__037310		0	0	0.01247	3.04442	2	883.499	-0.576377	31.3464	0
	High	GIWSDGTPSEIK	1	1	1	Monilinia__037310		0	0	0.004064	3.00447	2	1289.64	0.838966	53.8163	0
Monilinia__016400	Monilinia__016400	34.3946	10.32	1	4	4	8	620	66.9226	5.85889
	A2	Sequence	# PSMs	# Proteins	# Protein Groups	Protein Group Accessions	Modifications	ΔCn	q-Value	PEP	XCorr	Charge	MH+ [Da]	ΔM [ppm]	RT [min]	# Missed Cleavages
	High	AEVQAGcGSNTNNGNIK	3	1	1	Monilinia__016400	C7(Carbamidomethyl)	0	0	2.425e-08	6.49374	2	1733.79	1.51531	25.1739	0
	High	QYHTcTEDGVPGITEcPLAPGDTK	2	1	1	Monilinia__016400	C5(Carbamidomethyl); C16(Carbamidomethyl)	0	0	6.652e-05	4.61631	3	2646.18	1.00587	61.5901	0
	High	YTTNTISTGR	2	1	1	Monilinia__016400		0	0	0.001363	3.21206	2	1113.55	-0.426729	28.251	0
	High	WNAWYPSQAPYVK	1	1	1	Monilinia__016400		0	0.002	0.02941	3.08942	2	1609.78	0.455886	64.3129	0
Monilinia__065900	Monilinia__065900	33.9873	15.24	1	2	3	8	269	29.97	4.75439
	A2	Sequence	# PSMs	# Proteins	# Protein Groups	Protein Group Accessions	Modifications	ΔCn	q-Value	PEP	XCorr	Charge	MH+ [Da]	ΔM [ppm]	RT [min]	# Missed Cleavages
	High	SVASEDQELSVEER	6	1	1	Monilinia__065900		0	0	7.646e-06	5.04163	2	1577.73	-0.825598	39.9691	0
	High	DSTLIMQLLR	1	2	2	Monilinia__065900;Monilinia__085210		0	0	0.003775	3.43761	2	1189.66	0.885633	74.5847	0
	High	NATEVAQTDLAPTHPIR	1	1	1	Monilinia__065900		0	0.003	0.04632	3.17497	3	1833.95	2.64958	55.3779	0
Monilinia__058860	Monilinia__058860	32.8142	6.41	1	4	4	8	905	100.981	7.07861
	A2	Sequence	# PSMs	# Proteins	# Protein Groups	Protein Group Accessions	Modifications	ΔCn	q-Value	PEP	XCorr	Charge	MH+ [Da]	ΔM [ppm]	RT [min]	# Missed Cleavages
	High	GLTAADAPETAGLAAYANK	3	1	1	Monilinia__058860		0	0	1.338e-07	6.48998	2	1804.91	1.40868	55.2047	0
	High	WSVSGGASTDPcAETYK	1	1	1	Monilinia__058860	C12(Carbamidomethyl)	0	0	2.934e-05	4.88673	2	1815.78	-1.35959	48.1648	0
	High	QTPPSTSTcYGR	3	1	1	Monilinia__058860	C9(Carbamidomethyl)	0	0.003	0.04074	2.30967	2	1354.6	-0.711236	27.4207	0
	High	LKAENSNIEK	1	1	1	Monilinia__058860		0	0.008	0.0976	2.82255	2	1145.62	0.643835	18.8085	1
Monilinia__005410	Monilinia__005410	32.5205	12.17	1	4	4	9	411	45.7615	4.7417
	A2	Sequence	# PSMs	# Proteins	# Protein Groups	Protein Group Accessions	Modifications	ΔCn	q-Value	PEP	XCorr	Charge	MH+ [Da]	ΔM [ppm]	RT [min]	# Missed Cleavages
	High	FDVGANVFNYIAEK	2	1	1	Monilinia__005410		0	0	3.41e-06	4.5305	2	1586.78	-2.48796	72.3242	0
	High	VLSILLGDAVSK	3	1	1	Monilinia__005410		0	0	1.09e-06	3.97958	2	1214.74	-0.10878	68.9861	0
	High	NQENGADAYVR	2	1	1	Monilinia__005410		0	0	4.167e-05	3.74372	2	1236.56	0.057501	28.4852	0
	High	TVLPSIVEYWQGK	2	1	1	Monilinia__005410		0	0	0.002137	2.99223	2	1519.82	0.988869	73.0065	0
Monilinia__049630	Monilinia__049630	32.4926	7.1	1	2	2	7	676	71.214	5.23682
	A2	Sequence	# PSMs	# Proteins	# Protein Groups	Protein Group Accessions	Modifications	ΔCn	q-Value	PEP	XCorr	Charge	MH+ [Da]	ΔM [ppm]	RT [min]	# Missed Cleavages
	High	SIYSINSGIAQGVAIAVGR	5	1	1	Monilinia__049630		0	0	1.133e-08	6.30248	2	1876.03	-0.670502	72.3763	0
	High	DANSILSSIQTFDPTAAcDASTFQPcSDR	2	1	1	Monilinia__049630	C18(Carbamidomethyl); C26(Carbamidomethyl)	0	0	2.751e-05	4.71154	3	3175.39	-0.319194	74.2798	0
Monilinia__020060	Monilinia__020060	32.1855	8.13	1	3	3	9	615	66.676	5.35107
	A2	Sequence	# PSMs	# Proteins	# Protein Groups	Protein Group Accessions	Modifications	ΔCn	q-Value	PEP	XCorr	Charge	MH+ [Da]	ΔM [ppm]	RT [min]	# Missed Cleavages
	High	DLPGVVSNSYQDTEQTVPYSYAVSVcR	1	1	1	Monilinia__020060	C26(Carbamidomethyl)	0	0	1.247e-05	4.10511	3	3034.41	-0.985287	65.2602	0
	High	FINPEVVASDSR	5	1	1	Monilinia__020060		0	0	2.668e-06	3.94787	2	1333.67	-1.45779	51.2877	0
	High	NGFVSGGGFSR	3	1	1	Monilinia__020060		0	0	0.003671	3.32165	2	1084.52	-1.64582	46.0778	0
Monilinia__030730	Monilinia__030730	31.5912	7.31	1	3	3	8	643	70.8371	5.68115
	A2	Sequence	# PSMs	# Proteins	# Protein Groups	Protein Group Accessions	Modifications	ΔCn	q-Value	PEP	XCorr	Charge	MH+ [Da]	ΔM [ppm]	RT [min]	# Missed Cleavages
	High	EGPFTTASANVFSFLPLAK	1	1	1	Monilinia__030730		0	0	1.443e-06	5.51387	2	1997.03	-2.72054	80.0654	0
	High	TPQLLQISGIGR	4	1	1	Monilinia__030730		0	0	3.142e-06	4.44648	2	1282.75	-0.738672	64.2372	0
	High	STSQSFLPPNPQFSVR	3	1	1	Monilinia__030730		0	0.001	0.01627	3.30354	2	1791.9	-2.64447	60.3393	0
Monilinia__054230	Monilinia__054230	29.4918	6.17	1	1	1	6	389	40.8741	5.5415
	A2	Sequence	# PSMs	# Proteins	# Protein Groups	Protein Group Accessions	Modifications	ΔCn	q-Value	PEP	XCorr	Charge	MH+ [Da]	ΔM [ppm]	RT [min]	# Missed Cleavages
	High	GIQSTGSEGATQFTAFYPGHYQGR	6	1	1	Monilinia__054230		0	0	9.505e-09	5.95466	3	2560.19	0.641151	66.2427	0
Monilinia__014530	Monilinia__014530	29.1243	3.33	1	2	2	8	631	68.0395	6.44287
	A2	Sequence	# PSMs	# Proteins	# Protein Groups	Protein Group Accessions	Modifications	ΔCn	q-Value	PEP	XCorr	Charge	MH+ [Da]	ΔM [ppm]	RT [min]	# Missed Cleavages
	High	TIAmDGTEGLVR	7	1	1	Monilinia__014530	M4(Oxidation)	0	0	0.004711	4.27896	2	1278.64	0.0043457	39.711	0
	High	VQQmLQEYK	1	1	1	Monilinia__014530	M4(Oxidation)	0	0.001	0.02059	2.93996	2	1182.58	-0.354751	28.7001	0
Monilinia__092800	Monilinia__092800	28.9143	10.5	1	5	5	8	762	82.3602	5.24951
	A2	Sequence	# PSMs	# Proteins	# Protein Groups	Protein Group Accessions	Modifications	ΔCn	q-Value	PEP	XCorr	Charge	MH+ [Da]	ΔM [ppm]	RT [min]	# Missed Cleavages
	High	DAVSAYSAWSGLNDR	2	1	1	Monilinia__092800		0	0	7.63e-07	5.16124	2	1611.74	0.0462003	60.9853	0
	High	VAVIAADTVDAVSSK	2	1	1	Monilinia__092800		0	0	0.0007736	4.63054	2	1445.78	-0.651754	49.9242	0
	High	DAcGASLSYK	1	1	1	Monilinia__092800	C3(Carbamidomethyl)	0	0	0.002385	2.91425	2	1071.48	-1.01474	32.7841	0
	High	VGSDPTTLWVTLSGSPVSFTLSTPIAIASS	1	1	1	Monilinia__092800		0	0.006	0.07399	2.99637	3	2991.55	-0.793614	87.7275	0
	High	LVEWPILTYK	2	1	1	Monilinia__092800		0	0.006	0.07163	2.53077	2	1261.72	0.509512	72.1068	0
Monilinia__039580	Monilinia__039580	28.905	2.94	1	1	1	6	579	61.2135	5.33838
	A2	Sequence	# PSMs	# Proteins	# Protein Groups	Protein Group Accessions	Modifications	ΔCn	q-Value	PEP	XCorr	Charge	MH+ [Da]	ΔM [ppm]	RT [min]	# Missed Cleavages
	High	LYATQPSTDLTSQDGIR	6	1	1	Monilinia__039580		0	0	8.481e-09	5.42508	2	1865.92	-0.268922	48.9593	0
Monilinia__087200	Monilinia__087200	28.7813	14.24	1	3	3	8	295	31.8884	4.60205
	A2	Sequence	# PSMs	# Proteins	# Protein Groups	Protein Group Accessions	Modifications	ΔCn	q-Value	PEP	XCorr	Charge	MH+ [Da]	ΔM [ppm]	RT [min]	# Missed Cleavages
	High	GDTTASVLAQQIYDVR	1	1	1	Monilinia__087200		0	0	0.0001252	3.81363	3	1736.88	-1.74463	64.4353	0
	High	AVASVANAQTYWK	3	1	1	Monilinia__087200		0	0	0.002253	3.72159	2	1408.72	-1.48721	52.8878	0
	High	LIQSFPNGFNSLR	4	1	1	Monilinia__087200		0	0	0.002219	3.65183	2	1492.79	-0.0363662	64.2407	0
Monilinia__034800	Monilinia__034800	28.7401	6.63	1	2	2	6	649	70.0083	5.10986
	A2	Sequence	# PSMs	# Proteins	# Protein Groups	Protein Group Accessions	Modifications	ΔCn	q-Value	PEP	XCorr	Charge	MH+ [Da]	ΔM [ppm]	RT [min]	# Missed Cleavages
	High	IITGTSHGVLQTSPLSTcNTQITPAcLR	2	1	1	Monilinia__034800	C18(Carbamidomethyl); C26(Carbamidomethyl)	0	0	1.485e-07	5.25393	3	3026.54	0.527904	67.0204	0
	High	GWDPVTGLGTPNYPK	4	1	1	Monilinia__034800		0	0	8.949e-06	4.73272	2	1601.8	1.93314	61.4646	0
Monilinia__038030	Monilinia__038030	27.4798	0.57	1	1	1	10	1407	156.277	8.11865
	A2	Sequence	# PSMs	# Proteins	# Protein Groups	Protein Group Accessions	Modifications	ΔCn	q-Value	PEP	XCorr	Charge	MH+ [Da]	ΔM [ppm]	RT [min]	# Missed Cleavages
	High	ELISQLDR	10	1	1	Monilinia__038030		0	0.001	0.02002	2.8468	2	973.531	-0.0973121	42.7941	0
Monilinia__085750	Monilinia__085750	27.1511	6.47	1	2	2	6	402	41.4462	5.2749
	A2	Sequence	# PSMs	# Proteins	# Protein Groups	Protein Group Accessions	Modifications	ΔCn	q-Value	PEP	XCorr	Charge	MH+ [Da]	ΔM [ppm]	RT [min]	# Missed Cleavages
	High	VGGTTVTGQAVELANK	5	1	1	Monilinia__085750		0	0	5.436e-07	5.28	2	1544.83	0.386781	46.2921	0
	High	SGHDYFTSSK	1	1	1	Monilinia__085750		0	0	0.007071	2.9864	2	1128.49	-1.08014	25.6837	0
Monilinia__066350	Monilinia__066350	26.1951	9.02	1	4	4	6	743	80.4196	5.77002
	A2	Sequence	# PSMs	# Proteins	# Protein Groups	Protein Group Accessions	Modifications	ΔCn	q-Value	PEP	XCorr	Charge	MH+ [Da]	ΔM [ppm]	RT [min]	# Missed Cleavages
	High	SIVTTSGQVTNPNGLLQQGGGVTTLTR	2	1	1	Monilinia__066350		0	0	9.194e-06	5.7871	3	2699.43	0.537041	61.4826	0
	High	GVGVSGGYGDFAFLPR	2	1	1	Monilinia__066350		0	0	5.127e-06	5.07738	2	1598.79	-1.79432	69.4864	0
	High	DRDPYVGDIAVAGK	1	1	1	Monilinia__066350		0	0	0.001624	3.33349	3	1475.75	-0.451737	56.7735	1
	High	SNSILNYFSK	1	1	1	Monilinia__066350		0	0.001	0.01454	3.19721	2	1172.59	-0.199003	65.9833	0
Monilinia__007620	Monilinia__007620	25.8665	16.84	1	3	3	8	190	21.0228	6.80029
	A2	Sequence	# PSMs	# Proteins	# Protein Groups	Protein Group Accessions	Modifications	ΔCn	q-Value	PEP	XCorr	Charge	MH+ [Da]	ΔM [ppm]	RT [min]	# Missed Cleavages
	High	QVELIGGPVGADLK	2	1	1	Monilinia__007620		0	0	0.0004875	4.25917	2	1395.78	-1.35771	59.0355	0
	High	YQDQWINTR	5	1	1	Monilinia__007620		0	0	0.0003822	3.18962	2	1223.58	-1.81329	47.1697	0
	High	DQIIANEQK	1	1	1	Monilinia__007620		0	0.003	0.0548	2.63328	2	1058.55	-0.62976	26.6985	0
Monilinia__052480	Monilinia__052480	25.5194	3.45	1	2	2	6	782	85.4435	8.83643
	A2	Sequence	# PSMs	# Proteins	# Protein Groups	Protein Group Accessions	Modifications	ΔCn	q-Value	PEP	XCorr	Charge	MH+ [Da]	ΔM [ppm]	RT [min]	# Missed Cleavages
	High	SDFTELSPGYAVVPK	4	1	1	Monilinia__052480		0	0	1.249e-05	4.88271	2	1609.81	-0.936465	60.2898	0
	High	AASQEVDAWEQR	2	1	1	Monilinia__052480		0	0	0.000677	4.09361	2	1389.64	-0.842023	43.9842	0
Monilinia__035620	Monilinia__035620	25.1033	9.37	1	3	3	6	459	47.8301	5.03369
	A2	Sequence	# PSMs	# Proteins	# Protein Groups	Protein Group Accessions	Modifications	ΔCn	q-Value	PEP	XCorr	Charge	MH+ [Da]	ΔM [ppm]	RT [min]	# Missed Cleavages
	High	YGLVTISGGSVTEGDDFK	2	1	1	Monilinia__035620		0	0	8.592e-05	4.9545	2	1844.89	-0.489374	62.4044	0
	High	SIPVGYSAADVDSNR	3	1	1	Monilinia__035620		0	0	0.0001011	4.22584	2	1550.75	2.49517	44.7985	0
	High	GNAFFQGDNR	1	1	1	Monilinia__035620		0	0	0.001765	3.96035	2	1125.51	0.215536	36.9134	0
Monilinia__015280	Monilinia__015280	24.8411	10.08	1	2	2	5	367	40.6953	5.45264
	A2	Sequence	# PSMs	# Proteins	# Protein Groups	Protein Group Accessions	Modifications	ΔCn	q-Value	PEP	XCorr	Charge	MH+ [Da]	ΔM [ppm]	RT [min]	# Missed Cleavages
	High	LIVASGGDAGVQGSGVR	4	1	1	Monilinia__015280		0	0	1.356e-07	5.50334	2	1542.83	1.57765	41.8211	0
	High	LQYETTLGSAQGVSPLELYP	1	1	1	Monilinia__015280		0	0	0.007268	3.32176	2	2166.1	1.31644	73.2013	0
Monilinia__042050	Monilinia__042050	24.6611	6.23	1	3	3	6	594	62.422	4.93213
	A2	Sequence	# PSMs	# Proteins	# Protein Groups	Protein Group Accessions	Modifications	ΔCn	q-Value	PEP	XCorr	Charge	MH+ [Da]	ΔM [ppm]	RT [min]	# Missed Cleavages
	High	TAWYQEDAVNEYLSK	2	1	1	Monilinia__042050		0	0	1.178e-05	4.86274	2	1816.84	-1.05108	65.2181	0
	High	DGSGGFSSYFR	3	1	1	Monilinia__042050		0	0	0.000736	4.04335	2	1179.51	-1.18418	59.0908	0
	High	VcNLIGILGIR	1	1	1	Monilinia__042050	C2(Carbamidomethyl)	0	0	0.000199	3.58645	2	1227.72	-1.16425	73.5632	0
Monilinia__024910	Monilinia__024910	24.6581	11.11	1	3	3	6	342	38.5217	4.39893
	A2	Sequence	# PSMs	# Proteins	# Protein Groups	Protein Group Accessions	Modifications	ΔCn	q-Value	PEP	XCorr	Charge	MH+ [Da]	ΔM [ppm]	RT [min]	# Missed Cleavages
	High	YNTEcNIcDDNSScETIK	4	1	1	Monilinia__024910	C5(Carbamidomethyl); C8(Carbamidomethyl); C14(Carbamidomethyl)	0	0	1.348e-07	5.43595	2	2222.86	-0.206307	39.5776	0
	High	cYETPSSSSR	1	1	1	Monilinia__024910	C1(Carbamidomethyl)	0	0	0.0001196	2.98351	2	1173.48	-1.28997	23.211	0
	High	TcPYSLcTNK	1	1	1	Monilinia__024910	C2(Carbamidomethyl); C7(Carbamidomethyl)	0	0.001	0.01531	2.24165	2	1243.54	0.00318671	33.6462	0
Monilinia__008210	Monilinia__008210	24.6021	11.63	1	4	4	6	602	65.8784	5.77002
	A2	Sequence	# PSMs	# Proteins	# Protein Groups	Protein Group Accessions	Modifications	ΔCn	q-Value	PEP	XCorr	Charge	MH+ [Da]	ΔM [ppm]	RT [min]	# Missed Cleavages
	High	ENPWYDGVPAVTQcPIAPGSTFTYR	2	1	1	Monilinia__008210	C14(Carbamidomethyl)	0	0	3.562e-05	5.21732	3	2826.32	-0.0599192	69.7839	0
	High	FSGTNVVDQIDSGL	1	1	1	Monilinia__008210		0	0	2.043e-05	4.43209	2	1451.7	-0.49747	65.8864	0
	High	QGLGVPLVFPTVSNNLINGK	1	1	1	Monilinia__008210		0	0	0.0004574	4.29981	2	2067.16	1.9663	73.6874	0
	High	LINTGSSGTQK	2	1	1	Monilinia__008210		0	0	0.001731	3.15724	2	1105.58	-0.713945	20.8239	0
Monilinia__038540	Monilinia__038540	24.5919	17.97	1	4	4	6	345	37.1303	5.2749
	A2	Sequence	# PSMs	# Proteins	# Protein Groups	Protein Group Accessions	Modifications	ΔCn	q-Value	PEP	XCorr	Charge	MH+ [Da]	ΔM [ppm]	RT [min]	# Missed Cleavages
	High	TSAPAGAVVVDQSGATAGSYK	1	1	1	Monilinia__038540		0	0	1.435e-08	6.25242	2	1936.97	3.7585	42.1579	0
	High	ASDSVDSWYVINNSNIAR	1	1	1	Monilinia__038540		0	0	0.0001846	4.64815	2	2010.95	-1.11533	62.3452	0
	High	TISSGAITASGR	1	1	1	Monilinia__038540		0	0	1.945e-05	3.80031	2	1120.6	-0.309467	30.102	0
	High	TFQAGVDALSK	3	1	1	Monilinia__038540		0	0.001	0.01477	3.26238	2	1136.6	0.520099	48.2536	0
Monilinia__015770	Monilinia__015770	24.4618	5.94	1	3	3	7	758	82.7451	4.98291
	A2	Sequence	# PSMs	# Proteins	# Protein Groups	Protein Group Accessions	Modifications	ΔCn	q-Value	PEP	XCorr	Charge	MH+ [Da]	ΔM [ppm]	RT [min]	# Missed Cleavages
	High	ATALVSLFTLAEK	2	1	1	Monilinia__015770		0	0	0.00309	4.26113	2	1363.78	0.0289076	75.5963	0
	High	DLTPFLTLPITVSNTGSVK	2	1	1	Monilinia__015770		0	0	0.0002947	4.22528	2	2003.11	2.36835	76.3329	0
	High	LGYFDPASAQPYR	3	1	1	Monilinia__015770		0	0	0.009628	3.22523	2	1484.71	-1.76485	58.9666	0
Monilinia__037510	Monilinia__037510	24.2546	10.69	1	3	3	6	346	37.5057	7.12256
	A2	Sequence	# PSMs	# Proteins	# Protein Groups	Protein Group Accessions	Modifications	ΔCn	q-Value	PEP	XCorr	Charge	MH+ [Da]	ΔM [ppm]	RT [min]	# Missed Cleavages
	High	DTTSDDLTATLR	4	1	1	Monilinia__037510		0	0	0.0006389	4.37638	2	1308.63	-1.93299	46.6816	0
	High	TIAAGSITASGR	1	1	1	Monilinia__037510		0	0	5.137e-05	4.02401	2	1104.6	-1.60663	32.0783	0
	High	VIFQNTYLGNNIK	1	1	1	Monilinia__037510		0	0	0.003173	3.54443	2	1523.82	-0.159184	61.7273	0
Monilinia__082040	Monilinia__082040	23.7484	4	1	2	2	7	876	90.8794	4.99561
	A2	Sequence	# PSMs	# Proteins	# Protein Groups	Protein Group Accessions	Modifications	ΔCn	q-Value	PEP	XCorr	Charge	MH+ [Da]	ΔM [ppm]	RT [min]	# Missed Cleavages
	High	AGGVFANGEVEEYSSR	2	1	1	Monilinia__082040		0	0	4.492e-06	5.1114	2	1671.76	-0.333615	51.1061	0
	High	DVTSVGAVENTHLPQVLNR	5	1	1	Monilinia__082040		0	0	0.003305	3.52988	3	2049.07	0.382614	63.6132	0
Monilinia__004780	Monilinia__004780	23.3246	8.56	1	3	3	6	549	58.4893	5.65576
	A2	Sequence	# PSMs	# Proteins	# Protein Groups	Protein Group Accessions	Modifications	ΔCn	q-Value	PEP	XCorr	Charge	MH+ [Da]	ΔM [ppm]	RT [min]	# Missed Cleavages
	High	GSLELASASPNTPPVISGNYFSTTTDR	3	1	1	Monilinia__004780		0	0	1.376e-08	6.15651	3	2782.35	-0.847894	64.7737	0
	High	ATTVVLADGR	2	1	1	Monilinia__004780		0	0	0.01129	3.05843	2	1002.56	1.47869	32.6312	0
	High	VTSISGSDPK	1	1	1	Monilinia__004780		0	0	0.001171	2.85974	2	990.511	0.595169	22.4476	0
Monilinia__082840	Monilinia__082840	22.7394	13.86	1	3	3	6	404	42.527	4.36084
	A2	Sequence	# PSMs	# Proteins	# Protein Groups	Protein Group Accessions	Modifications	ΔCn	q-Value	PEP	XCorr	Charge	MH+ [Da]	ΔM [ppm]	RT [min]	# Missed Cleavages
	High	QYVPDGTPcPGLSYDLGImGLAPSDVSDTTGPNLK	1	1	1	Monilinia__082840	C9(Carbamidomethyl); M19(Oxidation)	0	0	3.821e-06	5.59314	3	3651.73	2.53649	69.5457	0
	High	GSEGPGGVTPAGK	3	1	1	Monilinia__082840		0	0	0.0003301	4.17303	2	1113.55	-0.0331411	24.253	0
	High	ANLLAQNR	2	1	1	Monilinia__082840		0	0.002	0.02807	2.65429	2	899.505	-0.945952	29.4446	0
Monilinia__044100	Monilinia__044100	22.6546	14.24	1	3	3	5	323	35.4925	5.32568
	A2	Sequence	# PSMs	# Proteins	# Protein Groups	Protein Group Accessions	Modifications	ΔCn	q-Value	PEP	XCorr	Charge	MH+ [Da]	ΔM [ppm]	RT [min]	# Missed Cleavages
	High	TYSAQEDPGVESVK	1	1	1	Monilinia__044100		0	0	4.494e-06	4.70352	2	1509.71	-1.10987	33.85	0
	High	TQAVAAAEADAFLISPFVGR	2	1	1	Monilinia__044100		0	0	2.429e-06	4.60864	2	2034.06	-0.891318	76.034	0
	High	IASTWEGIQAAR	2	1	1	Monilinia__044100		0	0	0.005121	4.51456	2	1302.68	1.46861	52.2916	0
Monilinia__033070	Monilinia__033070	22.3676	3.12	1	2	2	6	769	82.14	6.30322
	A2	Sequence	# PSMs	# Proteins	# Protein Groups	Protein Group Accessions	Modifications	ΔCn	q-Value	PEP	XCorr	Charge	MH+ [Da]	ΔM [ppm]	RT [min]	# Missed Cleavages
	High	AFIIGDVNNPSNR	5	1	1	Monilinia__033070		0	0	0.0004858	3.94869	2	1416.72	-1.29333	53.6445	0
	High	SAISTAASTSK	1	1	1	Monilinia__033070		0	0	0.008124	3.17927	2	1023.53	1.85205	23.1076	0
Monilinia__005560	Monilinia__005560	21.9808	21.51	1	2	2	4	172	18.5686	5.33838
	A2	Sequence	# PSMs	# Proteins	# Protein Groups	Protein Group Accessions	Modifications	ΔCn	q-Value	PEP	XCorr	Charge	MH+ [Da]	ΔM [ppm]	RT [min]	# Missed Cleavages
	High	LINmQQDLcDQVSNVDLNcPVDEGK	3	1	1	Monilinia__005560	M4(Oxidation); C9(Carbamidomethyl); C19(Carbamidomethyl)	0	0	9.978e-09	6.78687	3	2920.31	0.569686	55.9751	0
	High	LTIEAVGTLSQK	1	1	1	Monilinia__005560		0	0	0.004796	3.5774	2	1259.72	-2.11015	53.9286	0
Monilinia__094570	Monilinia__094570	21.5891	3.73	1	1	1	5	590	63.0437	4.97021
	A2	Sequence	# PSMs	# Proteins	# Protein Groups	Protein Group Accessions	Modifications	ΔCn	q-Value	PEP	XCorr	Charge	MH+ [Da]	ΔM [ppm]	RT [min]	# Missed Cleavages
	High	GNVHITSSGPSSPVAINPNYFK	5	1	1	Monilinia__094570		0	0	2.334e-05	5.31605	3	2286.15	-1.68195	65.4471	0
Monilinia__024770	Monilinia__024770	20.2564	13.45	1	3	3	5	342	35.9961	5.33838
	A2	Sequence	# PSMs	# Proteins	# Protein Groups	Protein Group Accessions	Modifications	ΔCn	q-Value	PEP	XCorr	Charge	MH+ [Da]	ΔM [ppm]	RT [min]	# Missed Cleavages
	High	TFGEIVAAAGGTTDFYK	2	1	1	Monilinia__024770		0	0	3.36e-05	4.50627	2	1747.85	-0.0778131	70.3822	0
	High	VGPDmQPLSGSALAPK	1	1	1	Monilinia__024770	M5(Oxidation)	0	0	0.006156	3.64919	2	1583.81	0.305613	47.0249	0
	High	GNYGSPYGSNVIK	2	1	1	Monilinia__024770		0	0.002	0.03065	3.89406	2	1355.66	1.30778	43.535	0
Monilinia__011730	Monilinia__011730	19.5918	10.4	1	3	3	6	375	41.6129	5.69385
	A2	Sequence	# PSMs	# Proteins	# Protein Groups	Protein Group Accessions	Modifications	ΔCn	q-Value	PEP	XCorr	Charge	MH+ [Da]	ΔM [ppm]	RT [min]	# Missed Cleavages
	High	DSYVGDEAQSK	1	1	1	Monilinia__011730		0	0	2.436e-05	4.00889	2	1198.52	-0.72706	27.5941	0
	High	AGFAGDDAPR	1	1	1	Monilinia__011730		0	0	0.0001607	3.74815	2	976.448	0.0620172	28.7966	0
	High	VAPEEHPVLLTEAPINPK	4	1	1	Monilinia__011730		0	0	0.00551	3.23878	3	1954.07	0.679993	64.0584	0
Monilinia__074700	Monilinia__074700	19.514	10.55	1	4	4	5	436	45.9062	4.71631
	A2	Sequence	# PSMs	# Proteins	# Protein Groups	Protein Group Accessions	Modifications	ΔCn	q-Value	PEP	XCorr	Charge	MH+ [Da]	ΔM [ppm]	RT [min]	# Missed Cleavages
	High	GVAYQLTEADPLIDTK	2	1	1	Monilinia__074700		0	0	2.423e-06	5.01797	2	1733.9	1.33544	64.4207	0
	High	FFTSDGDQFFIK	1	1	1	Monilinia__074700		0	0	3.932e-05	4.10695	2	1451.68	-1.32448	69.1975	0
	High	QcQLDASLmK	1	1	1	Monilinia__074700	C2(Carbamidomethyl); M9(Oxidation)	0	0.001	0.0145	2.97639	2	1209.56	-0.345785	33.9633	0
	High	TLGANAIR	1	1	1	Monilinia__074700		0	0.001	0.02116	2.57738	2	815.473	-0.954644	28.7368	0
Monilinia__066640	Monilinia__066640	19.3969	5.85	1	2	2	5	547	58.7866	4.83057
	A2	Sequence	# PSMs	# Proteins	# Protein Groups	Protein Group Accessions	Modifications	ΔCn	q-Value	PEP	XCorr	Charge	MH+ [Da]	ΔM [ppm]	RT [min]	# Missed Cleavages
	High	LQTVENPSGDFTSGAGLAEPK	1	1	1	Monilinia__066640		0	0	4.224e-06	5.19302	2	2118.04	0.874174	53.4071	0
	High	ATALISFANDR	4	1	1	Monilinia__066640		0	0	1.148e-05	3.97731	2	1178.61	-2.7698	57.2642	0
Monilinia__040650	Monilinia__040650	18.7551	1.74	1	1	1	5	632	68.5283	6.41748
	A2	Sequence	# PSMs	# Proteins	# Protein Groups	Protein Group Accessions	Modifications	ΔCn	q-Value	PEP	XCorr	Charge	MH+ [Da]	ΔM [ppm]	RT [min]	# Missed Cleavages
	High	VcEQLAQLGAR	5	1	1	Monilinia__040650	C2(Carbamidomethyl)	0	0	4.42e-05	4.27505	2	1244.64	-0.291128	45.2236	0
Monilinia__080580	Monilinia__080580	18.5171	10.54	1	3	3	5	313	33.9497	9.83252
	A2	Sequence	# PSMs	# Proteins	# Protein Groups	Protein Group Accessions	Modifications	ΔCn	q-Value	PEP	XCorr	Charge	MH+ [Da]	ΔM [ppm]	RT [min]	# Missed Cleavages
	High	GFGPSVAGIVVYR	3	1	1	Monilinia__080580		0	0	0.004968	4.34671	2	1321.73	2.12772	65.4509	0
	High	TLASDGIAGLYR	1	1	1	Monilinia__080580		0	0	0.004198	4.02821	2	1236.65	-2.73033	60.7067	0
	High	TAAAPIER	1	1	1	Monilinia__080580		0	0.006	0.0665	2.01715	2	828.457	0.00453818	22.5403	0
Monilinia__018780	Monilinia__018780	18.3396	6.86	1	3	3	5	554	60.0545	5.66846
	A2	Sequence	# PSMs	# Proteins	# Protein Groups	Protein Group Accessions	Modifications	ΔCn	q-Value	PEP	XCorr	Charge	MH+ [Da]	ΔM [ppm]	RT [min]	# Missed Cleavages
	High	YDYEDVSSEGAAK	2	1	1	Monilinia__018780		0	0	6.065e-06	4.54128	2	1433.6	-1.70595	37.0307	0
	High	LSGTGSSGATIR	1	1	1	Monilinia__018780		0	0	5.938e-05	4.08299	2	1106.58	-0.621734	25.6417	0
	High	SmPTSGAVDLVAK	2	1	1	Monilinia__018780	M2(Oxidation)	0	0.001	0.01568	2.89446	2	1291.66	-0.00673651	37.1234	0
Monilinia__085400	Monilinia__085400	17.9798	2.73	1	2	2	5	768	86.3609	6.40479
	A2	Sequence	# PSMs	# Proteins	# Protein Groups	Protein Group Accessions	Modifications	ΔCn	q-Value	PEP	XCorr	Charge	MH+ [Da]	ΔM [ppm]	RT [min]	# Missed Cleavages
	High	AIETVESAVQK	3	1	1	Monilinia__085400		0	0	0.0001421	4.15503	2	1174.63	-0.983014	34.8702	0
	High	AVTEGPASVR	2	1	1	Monilinia__085400		0	0	0.0141	3.13608	2	986.529	2.29582	26.4614	0
Monilinia__083030	Monilinia__083030	17.9513	7.03	1	2	2	4	512	56.6956	4.90674
	A2	Sequence	# PSMs	# Proteins	# Protein Groups	Protein Group Accessions	Modifications	ΔCn	q-Value	PEP	XCorr	Charge	MH+ [Da]	ΔM [ppm]	RT [min]	# Missed Cleavages
	High	QTTSSTETLSNSGAGNPVQEGTGLVR	2	1	1	Monilinia__083030		0	0	3.56e-08	6.20538	3	2591.25	-0.173608	48.6594	0
	High	VNTSPYTWQR	2	1	1	Monilinia__083030		0	0.001	0.01666	2.81482	2	1251.61	-0.93485	46.8954	0
Monilinia__089510	Monilinia__089510	17.9254	6.8	1	2	2	3	735	80.3796	5.03369
	A2	Sequence	# PSMs	# Proteins	# Protein Groups	Protein Group Accessions	Modifications	ΔCn	q-Value	PEP	XCorr	Charge	MH+ [Da]	ΔM [ppm]	RT [min]	# Missed Cleavages
	High	VVSTPNLEGASDAVVFSPSGSSLAFVR	2	1	1	Monilinia__089510		0	0	3.158e-08	6.80142	3	2693.37	-2.95091	70.2637	0
	High	ILQVADVTSDLTAVEFYSSEDGK	1	1	1	Monilinia__089510		0	0	0.0001426	4.40783	2	2487.21	-0.154709	75.7471	0
Monilinia__083140	Monilinia__083140	17.5159	7.04	1	3	3	4	710	78.8808	5.56689
	A2	Sequence	# PSMs	# Proteins	# Protein Groups	Protein Group Accessions	Modifications	ΔCn	q-Value	PEP	XCorr	Charge	MH+ [Da]	ΔM [ppm]	RT [min]	# Missed Cleavages
	High	ITTLASNVVGIAVTSLATPSGGLYNSETAK	2	1	1	Monilinia__083140		0	0	4.317e-07	6.49554	3	2935.57	1.50748	78.0511	0
	High	ITVSSNSDEGR	1	1	1	Monilinia__083140		0	0	0.000706	3.46917	2	1164.55	-0.0441678	24.5898	0
	High	NLSYVDTDR	1	1	1	Monilinia__083140		0	0.001	0.02303	3.0742	2	1082.51	1.43525	34.3423	0
Monilinia__025960	Monilinia__025960	16.5082	5.64	1	2	2	4	585	63.7559	4.7417
	A2	Sequence	# PSMs	# Proteins	# Protein Groups	Protein Group Accessions	Modifications	ΔCn	q-Value	PEP	XCorr	Charge	MH+ [Da]	ΔM [ppm]	RT [min]	# Missed Cleavages
	High	YDSSSTADPTSVGTTAR	2	1	1	Monilinia__025960		0	0	9.022e-11	5.53737	2	1715.77	-0.511495	33.0388	0
	High	DVASLPGNGYLAIAFK	2	1	1	Monilinia__025960		0	0	0.002145	3.37741	2	1635.88	0.914892	71.6248	0
Monilinia__002000	Monilinia__002000	16.4316	6.29	1	2	2	3	493	52.7687	4.53857
	A2	Sequence	# PSMs	# Proteins	# Protein Groups	Protein Group Accessions	Modifications	ΔCn	q-Value	PEP	XCorr	Charge	MH+ [Da]	ΔM [ppm]	RT [min]	# Missed Cleavages
	High	FTEEEFTAAGLTASDR	2	1	1	Monilinia__002000		0	0	1.097e-07	5.68343	2	1744.8	-0.76011	58.8155	0
	High	EVAQLLDQSIATEAR	1	1	1	Monilinia__002000		0	0	2.005e-05	5.21595	2	1643.86	1.89396	60.7687	0
Monilinia__050930	Monilinia__050930	16.3383	7.76	1	1	1	3	245	26.9302	5.59229
	A2	Sequence	# PSMs	# Proteins	# Protein Groups	Protein Group Accessions	Modifications	ΔCn	q-Value	PEP	XCorr	Charge	MH+ [Da]	ΔM [ppm]	RT [min]	# Missed Cleavages
	High	FGGETGSYLSAADAPYSQR	3	1	1	Monilinia__050930		0	0	6.115e-06	5.58076	2	1976.9	1.33509	57.0569	0
Monilinia__050740	Monilinia__050740	15.6353	5.88	1	2	2	4	595	66.1006	4.61475
	A2	Sequence	# PSMs	# Proteins	# Protein Groups	Protein Group Accessions	Modifications	ΔCn	q-Value	PEP	XCorr	Charge	MH+ [Da]	ΔM [ppm]	RT [min]	# Missed Cleavages
	High	LEPYLVSILATSPER	3	1	1	Monilinia__050740		0	0	6.253e-05	4.04866	2	1687.93	2.59164	73.5092	0
	High	LDDIQSYQAYIGPGSQGGLR	1	1	1	Monilinia__050740		0	0	6.041e-05	3.80363	2	2138.05	-1.38624	61.0839	0
Monilinia__058610	Monilinia__058610	15.5461	2.89	1	1	1	4	346	37.4653	6.18896
	A2	Sequence	# PSMs	# Proteins	# Protein Groups	Protein Group Accessions	Modifications	ΔCn	q-Value	PEP	XCorr	Charge	MH+ [Da]	ΔM [ppm]	RT [min]	# Missed Cleavages
	High	ILEDAINYVR	4	1	1	Monilinia__058610		0	0	0.0003013	4.00894	2	1205.65	1.21674	58.4981	0
Monilinia__069380	Monilinia__069380	15.3164	9.24	1	3	3	4	476	51.4687	4.85596
	A2	Sequence	# PSMs	# Proteins	# Protein Groups	Protein Group Accessions	Modifications	ΔCn	q-Value	PEP	XCorr	Charge	MH+ [Da]	ΔM [ppm]	RT [min]	# Missed Cleavages
	High	EPSDDPYPPETYATYLQSAAVVK	2	1	1	Monilinia__069380		0	0	0.0001275	4.73983	3	2541.2	-0.0724924	66.2082	0
	High	IDAGTISGEK	1	1	1	Monilinia__069380		0	0	0.008544	3.18318	2	990.51	-0.524085	31.1918	0
	High	YQEcPDGPYEK	1	1	1	Monilinia__069380	C4(Carbamidomethyl)	0	0	0.0002363	3.08502	2	1385.57	-0.916146	30.9509	0
Monilinia__018720	Monilinia__018720	15.1938	12.7	1	2	2	3	252	26.767	6.59521
	A2	Sequence	# PSMs	# Proteins	# Protein Groups	Protein Group Accessions	Modifications	ΔCn	q-Value	PEP	XCorr	Charge	MH+ [Da]	ΔM [ppm]	RT [min]	# Missed Cleavages
	High	TDLGGEQGELTAEEGAAASLK	2	1	1	Monilinia__018720		0	0	5.855e-08	5.90238	2	2046.98	-0.411424	55.8906	0
	High	LTEIAEGSSGR	1	1	1	Monilinia__018720		0	0	1.096e-05	4.0711	2	1119.56	-0.624537	28.3926	0
Monilinia__063050	Monilinia__063050	14.7035	6.34	1	2	2	4	410	43.9145	4.94482
	A2	Sequence	# PSMs	# Proteins	# Protein Groups	Protein Group Accessions	Modifications	ΔCn	q-Value	PEP	XCorr	Charge	MH+ [Da]	ΔM [ppm]	RT [min]	# Missed Cleavages
	High	GSmTFDILGDTFLK	1	1	1	Monilinia__063050	M3(Oxidation)	0	0	7.967e-05	4.5077	2	1560.76	1.02695	73.6911	0
	High	NEANQNTSAPPS	3	1	1	Monilinia__063050		0	0	0.0002641	3.68302	2	1229.54	0.415782	22.9887	0
Monilinia__045920	Monilinia__045920	14.486	4.55	1	2	2	4	440	46.9234	5.35107
	A2	Sequence	# PSMs	# Proteins	# Protein Groups	Protein Group Accessions	Modifications	ΔCn	q-Value	PEP	XCorr	Charge	MH+ [Da]	ΔM [ppm]	RT [min]	# Missed Cleavages
	High	HGTLGDVAFSK	3	1	1	Monilinia__045920		0	0	0.0002249	4.07893	2	1131.58	-0.178634	60.544	0
	High	DLAVGFAQK	1	1	1	Monilinia__045920		0	0.003	0.0494	2.87232	2	948.514	-0.537055	43.7438	0
Monilinia__031560	Monilinia__031560	14.293	2.76	1	1	1	4	398	42.8146	4.98291
	A2	Sequence	# PSMs	# Proteins	# Protein Groups	Protein Group Accessions	Modifications	ΔCn	q-Value	PEP	XCorr	Charge	MH+ [Da]	ΔM [ppm]	RT [min]	# Missed Cleavages
	High	AATINLVDFSR	4	1	1	Monilinia__031560		0	0	0.001065	3.73389	2	1206.65	-0.521258	61.178	0
Monilinia__066170	Monilinia__066170	13.8184	5.92	1	1	1	3	355	37.0659	5.10986
	A2	Sequence	# PSMs	# Proteins	# Protein Groups	Protein Group Accessions	Modifications	ΔCn	q-Value	PEP	XCorr	Charge	MH+ [Da]	ΔM [ppm]	RT [min]	# Missed Cleavages
	High	DPTLVPDTEDcPNPPSQTLIK	3	1	1	Monilinia__066170	C11(Carbamidomethyl)	0	0	2.226e-05	4.83629	3	2337.13	-0.945061	56.3485	0
Monilinia__025050	Monilinia__025050	13.3655	11.68	1	1	1	3	137	14.0369	4.77979
	A2	Sequence	# PSMs	# Proteins	# Protein Groups	Protein Group Accessions	Modifications	ΔCn	q-Value	PEP	XCorr	Charge	MH+ [Da]	ΔM [ppm]	RT [min]	# Missed Cleavages
	High	TALNTLTGGQAEALGR	3	1	1	Monilinia__025050		0	0	0.0002764	4.6128	2	1572.84	3.53241	55.0883	0
Monilinia__071750	Monilinia__071750	13.3036	5.99	1	3	3	4	685	74.9076	6.18896
	A2	Sequence	# PSMs	# Proteins	# Protein Groups	Protein Group Accessions	Modifications	ΔCn	q-Value	PEP	XCorr	Charge	MH+ [Da]	ΔM [ppm]	RT [min]	# Missed Cleavages
	High	NLPTYSPSDDAVASR	2	1	1	Monilinia__071750		0	0	0.00543	4.06018	2	1592.75	-1.13502	44.2004	0
	High	VVSIPcFEVFDAQSDEYR	1	1	1	Monilinia__071750	C6(Carbamidomethyl)	0	0.003	0.04519	2.76936	2	2160.99	0.581056	71.167	0
	High	LSALSQQR	1	1	1	Monilinia__071750		0	0.008	0.08278	2.96349	2	902.505	-0.701336	26.2083	0
Monilinia__010690	Monilinia__010690	13.0079	7.76	1	2	2	3	464	48.7582	4.60205
	A2	Sequence	# PSMs	# Proteins	# Protein Groups	Protein Group Accessions	Modifications	ΔCn	q-Value	PEP	XCorr	Charge	MH+ [Da]	ΔM [ppm]	RT [min]	# Missed Cleavages
	High	SIPVGYSAADVASNQYILAEYLNcGTDDER	2	1	1	Monilinia__010690	C24(Carbamidomethyl)	0	0	5.16e-06	5.82668	3	3291.51	0.128967	73.7378	0
	High	DVEYFK	1	1	1	Monilinia__010690		0	0.008	0.08482	2.15316	2	800.383	0.270781	38.503	0
Monilinia__008220	Monilinia__008220	12.8027	5.01	1	2	2	4	399	44.0928	5.04639
	A2	Sequence	# PSMs	# Proteins	# Protein Groups	Protein Group Accessions	Modifications	ΔCn	q-Value	PEP	XCorr	Charge	MH+ [Da]	ΔM [ppm]	RT [min]	# Missed Cleavages
	High	SVVETPVDFTTR	3	1	1	Monilinia__008220		0	0	0.0003962	3.72724	2	1350.69	0.239815	52.8665	0
	High	VGTSFDGK	1	1	1	Monilinia__008220		0	0.008	0.09669	2.19223	2	810.396	-3.5815	26.496	0
Monilinia__080040	Monilinia__080040	11.683	7.86	1	3	3	3	496	53.7323	6.12549
	A2	Sequence	# PSMs	# Proteins	# Protein Groups	Protein Group Accessions	Modifications	ΔCn	q-Value	PEP	XCorr	Charge	MH+ [Da]	ΔM [ppm]	RT [min]	# Missed Cleavages
	High	TAEQTPLSALVAATLIK	1	1	1	Monilinia__080040		0	0	8.174e-06	4.75425	2	1726.99	-0.264544	77.7047	0
	High	VAFTGSTGVGR	1	1	1	Monilinia__080040		0	0	8.443e-05	3.67601	2	1051.55	0.238719	34.0772	0
	High	AGATVVTGGER	1	1	1	Monilinia__080040		0	0	0.005742	3.25275	2	1017.53	-0.854579	24.1943	0
Monilinia__027970	Monilinia__027970	11.6796	7.3	1	3	3	3	603	65.7765	6.1001
	A2	Sequence	# PSMs	# Proteins	# Protein Groups	Protein Group Accessions	Modifications	ΔCn	q-Value	PEP	XCorr	Charge	MH+ [Da]	ΔM [ppm]	RT [min]	# Missed Cleavages
	High	ADVLVTASGQPTDAVWmR	1	1	1	Monilinia__027970	M17(Oxidation)	0	0	0.004127	4.77289	2	1932.95	3.05077	58.4708	0
	High	LINSGSAGTQK	1	1	1	Monilinia__027970		0	0	0.000226	3.51508	2	1075.57	-1.24373	20.7099	0
	High	GIWDGTITNPSNPLR	1	1	1	Monilinia__027970		0	0	0.002497	3.39165	2	1640.84	-0.156331	64.9712	0
Monilinia__088770	Monilinia__088770	11.5307	6.26	1	4	4	4	575	62.9274	4.81787
	A2	Sequence	# PSMs	# Proteins	# Protein Groups	Protein Group Accessions	Modifications	ΔCn	q-Value	PEP	XCorr	Charge	MH+ [Da]	ΔM [ppm]	RT [min]	# Missed Cleavages
	High	AFANTGDDGR	1	1	1	Monilinia__088770		0	0	0.001318	2.99298	2	1023.45	-0.525061	23.5287	0
	High	TYLTVGTPK	1	1	1	Monilinia__088770		0	0.001	0.02314	2.89597	2	979.544	-2.38441	36.9509	0
	High	GNLDLQVR	1	1	1	Monilinia__088770		0	0.003	0.0529	2.74731	2	914.504	-1.237	36.8364	0
	High	APTDLITTK	1	1	1	Monilinia__088770		0	0.008	0.09938	2.89441	2	959.542	0.941398	36.5852	0
Monilinia__074230	Monilinia__074230	11.5163	18.78	1	4	4	4	213	23.4169	5.66846
	A2	Sequence	# PSMs	# Proteins	# Protein Groups	Protein Group Accessions	Modifications	ΔCn	q-Value	PEP	XCorr	Charge	MH+ [Da]	ΔM [ppm]	RT [min]	# Missed Cleavages
	High	STIGVEFATR	1	1	1	Monilinia__074230		0	0.001	0.01932	3.03589	2	1080.57	-0.831802	50.9147	0
	High	VVLIGDSGVGK	1	1	1	Monilinia__074230		0	0.003	0.04108	3.03603	2	1043.61	-0.288203	41.218	0
	High	AQIWDTAGQER	1	1	1	Monilinia__074230		0	0.006	0.06576	3.1302	2	1274.61	-2.66349	40.9997	0
	High	AITSAYYR	1	1	1	Monilinia__074230		0	0.006	0.06868	2.3142	2	944.484	0.202171	33.8427	0
Monilinia__044340	Monilinia__044340	10.7571	2.12	1	1	1	2	803	83.3229	4.48779
	A2	Sequence	# PSMs	# Proteins	# Protein Groups	Protein Group Accessions	Modifications	ΔCn	q-Value	PEP	XCorr	Charge	MH+ [Da]	ΔM [ppm]	RT [min]	# Missed Cleavages
	High	NQGGAANEcASLSATcK	2	1	1	Monilinia__044340	C9(Carbamidomethyl); C16(Carbamidomethyl)	0	0	1.641e-05	5.60152	2	1738.75	3.27051	29.3494	0
Monilinia__080750	Monilinia__080750	10.4093	8.45	1	2	2	3	438	47.1341	7.40088
	A2	Sequence	# PSMs	# Proteins	# Protein Groups	Protein Group Accessions	Modifications	ΔCn	q-Value	PEP	XCorr	Charge	MH+ [Da]	ΔM [ppm]	RT [min]	# Missed Cleavages
	High	NDVASADPASIVFHGTAPFSEPETQSVK	2	1	1	Monilinia__080750		0	0	0.005294	4.29854	3	2901.39	0.291274	68.5398	0
	High	YNAGTIAPR	1	1	1	Monilinia__080750		0	0	0.001846	2.69785	2	962.505	-0.0234882	29.4769	0
Monilinia__023390	Monilinia__023390	10.2944	1.32	1	2	2	3	1748	195.255	5.09717
	A2	Sequence	# PSMs	# Proteins	# Protein Groups	Protein Group Accessions	Modifications	ΔCn	q-Value	PEP	XCorr	Charge	MH+ [Da]	ΔM [ppm]	RT [min]	# Missed Cleavages
	High	APLLPFVSDSGLDVK	2	1	1	Monilinia__023390		0	0	0.00215	4.34564	2	1557.85	-0.0968318	71.4293	0
	High	mVIGGVDK	1	1	1	Monilinia__023390	M1(Oxidation)	0	0.003	0.05688	1.86602	2	834.438	-0.748059	25.7701	0
Monilinia__034560	Monilinia__034560	10.071	2.68	1	1	1	4	336	30.9726	4.09424
	A2	Sequence	# PSMs	# Proteins	# Protein Groups	Protein Group Accessions	Modifications	ΔCn	q-Value	PEP	XCorr	Charge	MH+ [Da]	ΔM [ppm]	RT [min]	# Missed Cleavages
	High	NVDFGYGIR	4	1	1	Monilinia__034560		0	0	0.004321	2.54156	2	1040.52	-0.325513	54.3848	0
Monilinia__072990	Monilinia__072990	10.0456	14.19	3	2	2	3	155	17.7605	9.72998
	A2	Sequence	# PSMs	# Proteins	# Protein Groups	Protein Group Accessions	Modifications	ΔCn	q-Value	PEP	XCorr	Charge	MH+ [Da]	ΔM [ppm]	RT [min]	# Missed Cleavages
	High	TLSDYNIQK	1	3	1	Monilinia__072990		0	0.001	0.02175	2.95438	2	1081.55	-0.0236116	34.6998	0
	High	IQDKEGIPPDQQR	2	3	1	Monilinia__072990		0	0.002	0.0325	3.76483	3	1523.78	-1.06581	25.6697	1
Monilinia__049160	Monilinia__049160	9.9732	1.8	1	1	1	2	723	78.0454	5.22412
	A2	Sequence	# PSMs	# Proteins	# Protein Groups	Protein Group Accessions	Modifications	ΔCn	q-Value	PEP	XCorr	Charge	MH+ [Da]	ΔM [ppm]	RT [min]	# Missed Cleavages
	High	DLAVLSQLSNTIR	2	1	1	Monilinia__049160		0	0	1.802e-05	5.0034	2	1429.8	0.576381	70.7242	0
Monilinia__087350	Monilinia__087350	9.49568	5.28	1	2	2	2	549	60.932	6.26514
	A2	Sequence	# PSMs	# Proteins	# Protein Groups	Protein Group Accessions	Modifications	ΔCn	q-Value	PEP	XCorr	Charge	MH+ [Da]	ΔM [ppm]	RT [min]	# Missed Cleavages
	High	TFTTAETVTNANSAK	1	1	1	Monilinia__087350		0	0	5.332e-07	5.69574	2	1555.76	1.43419	34.5082	0
	High	DSDPETTLFLVASK	1	1	1	Monilinia__087350		0	0	0.0003961	3.79994	2	1522.76	-2.64797	65.7926	0
Monilinia__082630	Monilinia__082630	9.39264	3.69	1	2	2	2	785	83.3327	5.24951
	A2	Sequence	# PSMs	# Proteins	# Protein Groups	Protein Group Accessions	Modifications	ΔCn	q-Value	PEP	XCorr	Charge	MH+ [Da]	ΔM [ppm]	RT [min]	# Missed Cleavages
	High	IGGSAGTQLQSNTcSK	1	1	1	Monilinia__082630	C14(Carbamidomethyl)	0	0	2.783e-06	5.12522	2	1608.77	0.468159	28.4021	0
	High	AAGSATLmDSTIK	1	1	1	Monilinia__082630	M8(Oxidation)	0	0	0.001824	4.26742	2	1281.64	1.22208	31.667	0
Monilinia__042570	Monilinia__042570	8.93711	2.64	1	1	1	2	530	59.1042	4.79248
	A2	Sequence	# PSMs	# Proteins	# Protein Groups	Protein Group Accessions	Modifications	ΔCn	q-Value	PEP	XCorr	Charge	MH+ [Da]	ΔM [ppm]	RT [min]	# Missed Cleavages
	High	FQTTSEDDGVNDER	2	1	1	Monilinia__042570		0	0	2.884e-06	4.71491	2	1612.67	-1.69911	31.0191	0
Monilinia__091960	Monilinia__091960	8.88645	2.96	1	1	1	3	406	44.5012	6.68311
	A2	Sequence	# PSMs	# Proteins	# Protein Groups	Protein Group Accessions	Modifications	ΔCn	q-Value	PEP	XCorr	Charge	MH+ [Da]	ΔM [ppm]	RT [min]	# Missed Cleavages
	High	GSQPDLTGYPLR	3	1	1	Monilinia__091960		0	0	0.001739	3.0465	2	1303.66	-0.866661	49.5653	0
Monilinia__053610	Monilinia__053610	8.81385	5.85	1	2	2	2	479	49.9138	6.12549
	A2	Sequence	# PSMs	# Proteins	# Protein Groups	Protein Group Accessions	Modifications	ΔCn	q-Value	PEP	XCorr	Charge	MH+ [Da]	ΔM [ppm]	RT [min]	# Missed Cleavages
	High	AVLINSDYYDGTGTR	1	1	1	Monilinia__053610		0	0	3.411e-06	4.78369	2	1644.78	-4.68584	51.4197	0
	High	GLNDITNTIAAAK	1	1	1	Monilinia__053610		0	0	0.0006345	4.03016	2	1301.7	-2.56355	55.9889	0
Monilinia__038960	Monilinia__038960	8.24609	2.85	1	1	1	2	492	54.3283	6.27783
	A2	Sequence	# PSMs	# Proteins	# Protein Groups	Protein Group Accessions	Modifications	ΔCn	q-Value	PEP	XCorr	Charge	MH+ [Da]	ΔM [ppm]	RT [min]	# Missed Cleavages
	High	FVGSGVSGGEEGAR	2	1	1	Monilinia__038960		0	0	4.529e-05	4.1351	2	1308.62	-0.920424	30.6656	0
Monilinia__000440	Monilinia__000440	8.07345	4.39	1	1	1	2	296	30.21	5.17334
	A2	Sequence	# PSMs	# Proteins	# Protein Groups	Protein Group Accessions	Modifications	ΔCn	q-Value	PEP	XCorr	Charge	MH+ [Da]	ΔM [ppm]	RT [min]	# Missed Cleavages
	High	DASAADQLVVLNK	2	1	1	Monilinia__000440		0	0	0.0003927	4.08563	2	1343.72	-0.0841228	50.2549	0
Monilinia__025670	Monilinia__025670	8.06367	4.46	1	1	1	2	314	33.8867	6.52197
	A2	Sequence	# PSMs	# Proteins	# Protein Groups	Protein Group Accessions	Modifications	ΔCn	q-Value	PEP	XCorr	Charge	MH+ [Da]	ΔM [ppm]	RT [min]	# Missed Cleavages
	High	QWTAVLDQSTTPLK	2	1	1	Monilinia__025670		0	0	2.336e-05	4.31999	2	1587.84	-0.580481	60.9671	0
Monilinia__083090	Monilinia__083090	8.00389	4.48	1	1	1	2	402	45.3504	5.33838
	A2	Sequence	# PSMs	# Proteins	# Protein Groups	Protein Group Accessions	Modifications	ΔCn	q-Value	PEP	XCorr	Charge	MH+ [Da]	ΔM [ppm]	RT [min]	# Missed Cleavages
	High	SGIGTSWGPPGPSAEAIR	2	1	1	Monilinia__083090		0	0.004	0.05874	4.14301	2	1739.87	1.70806	57.3348	0
Monilinia__023950	Monilinia__023950	7.85165	6.77	1	1	1	2	192	21.5411	6.29053
	A2	Sequence	# PSMs	# Proteins	# Protein Groups	Protein Group Accessions	Modifications	ΔCn	q-Value	PEP	XCorr	Charge	MH+ [Da]	ΔM [ppm]	RT [min]	# Missed Cleavages
	High	TNQTPVSEDQAQR	2	1	1	Monilinia__023950		0	0	5.887e-05	3.94863	2	1473.69	-0.471625	25.0917	0
Monilinia__006750	Monilinia__006750	7.73455	16.18	1	2	2	2	204	21.6878	6.29053
	A2	Sequence	# PSMs	# Proteins	# Protein Groups	Protein Group Accessions	Modifications	ΔCn	q-Value	PEP	XCorr	Charge	MH+ [Da]	ΔM [ppm]	RT [min]	# Missed Cleavages
	High	QAFANDLVNPQLLAVTDSVNQGK	1	1	1	Monilinia__006750		0	0	1.138e-05	4.54324	3	2442.26	-1.23154	69.4789	0
	High	SALVTmmDTc	1	1	1	Monilinia__006750	M6(Oxidation); M7(Oxidation); C10(Carbamidomethyl)	0	0	0.001694	3.19131	2	1160.46	-0.290467	34.8838	0
Monilinia__037020	Monilinia__037020	7.65662	1.92	1	1	1	2	676	72.9093	4.70361
	A2	Sequence	# PSMs	# Proteins	# Protein Groups	Protein Group Accessions	Modifications	ΔCn	q-Value	PEP	XCorr	Charge	MH+ [Da]	ΔM [ppm]	RT [min]	# Missed Cleavages
	High	GYcPSGAcEYVDR	2	1	1	Monilinia__037020	C3(Carbamidomethyl); C8(Carbamidomethyl)	0	0	4.403e-05	3.99653	2	1533.61	-0.0473136	40.6117	0
Monilinia__090070	Monilinia__090070	7.60822	3.94	1	2	2	2	837	88.2554	5.88428
	A2	Sequence	# PSMs	# Proteins	# Protein Groups	Protein Group Accessions	Modifications	ΔCn	q-Value	PEP	XCorr	Charge	MH+ [Da]	ΔM [ppm]	RT [min]	# Missed Cleavages
	High	SVAQLYVQYPSDSAYDTPIIQLR	1	1	1	Monilinia__090070		0	0	0.003875	4.43354	3	2627.32	-5.47949	71.2535	0
	High	cIGNTGSALR	1	1	1	Monilinia__090070	C1(Carbamidomethyl)	0	0	0.000877	3.17468	2	1048.52	0.0954786	28.5252	0
Monilinia__028480	Monilinia__028480	7.50699	19.74	1	2	2	2	152	16.3419	4.41162
	A2	Sequence	# PSMs	# Proteins	# Protein Groups	Protein Group Accessions	Modifications	ΔCn	q-Value	PEP	XCorr	Charge	MH+ [Da]	ΔM [ppm]	RT [min]	# Missed Cleavages
	High	FVLYEPANEQcYTDYAcQS	1	1	1	Monilinia__028480	C11(Carbamidomethyl); C17(Carbamidomethyl)	0	0	4.965e-05	4.79997	2	2357.98	3.13263	63.3701	0
	High	IGTATVSTSTK	1	1	1	Monilinia__028480		0	0	0.002789	2.70702	2	1065.58	0.104779	25.593	0
Monilinia__026270	Monilinia__026270	7.44011	2.9	1	2	2	2	896	95.8808	6.49365
	A2	Sequence	# PSMs	# Proteins	# Protein Groups	Protein Group Accessions	Modifications	ΔCn	q-Value	PEP	XCorr	Charge	MH+ [Da]	ΔM [ppm]	RT [min]	# Missed Cleavages
	High	DFANPSSADSYFPVSR	1	1	1	Monilinia__026270		0	0	0.001735	4.39412	2	1759.8	3.26738	59.4432	0
	High	TIGDANmEAR	1	1	1	Monilinia__026270	M7(Oxidation)	0	0	0.004709	3.046	2	1093.49	-0.00549243	22.1663	0
Monilinia__090510	Monilinia__090510	7.43993	3.72	1	2	2	2	807	89.3469	5.38916
	A2	Sequence	# PSMs	# Proteins	# Protein Groups	Protein Group Accessions	Modifications	ΔCn	q-Value	PEP	XCorr	Charge	MH+ [Da]	ΔM [ppm]	RT [min]	# Missed Cleavages
	High	IPSIPSLPISYVDALPILK	1	1	1	Monilinia__090510		0	0	6.983e-06	4.20672	2	2036.2	-1.08404	81.5913	0
	High	GAIAYPDGPAR	1	1	1	Monilinia__090510		0	0.001	0.02474	3.23321	2	1087.55	-2.35078	34.9539	0
Monilinia__069520	Monilinia__069520	7.22012	2.11	1	1	1	2	663	71.8184	5.75732
	A2	Sequence	# PSMs	# Proteins	# Protein Groups	Protein Group Accessions	Modifications	ΔCn	q-Value	PEP	XCorr	Charge	MH+ [Da]	ΔM [ppm]	RT [min]	# Missed Cleavages
	High	TVFEPEGTPYDPSR	2	1	1	Monilinia__069520		0	0	0.0003104	3.85777	2	1594.74	0.00603175	51.2803	0
Monilinia__023730	Monilinia__023730	6.86431	6.01	1	1	1	2	183	20.9809	6.80029
	A2	Sequence	# PSMs	# Proteins	# Protein Groups	Protein Group Accessions	Modifications	ΔCn	q-Value	PEP	XCorr	Charge	MH+ [Da]	ΔM [ppm]	RT [min]	# Missed Cleavages
	High	ILmVGLDAAGK	2	1	1	Monilinia__023730	M3(Oxidation)	0	0	0.0003537	3.48174	2	1103.61	-0.46388	49.9731	0
Monilinia__050850	Monilinia__050850	6.54172	1.94	1	1	1	2	669	72.9049	5.78271
	A2	Sequence	# PSMs	# Proteins	# Protein Groups	Protein Group Accessions	Modifications	ΔCn	q-Value	PEP	XCorr	Charge	MH+ [Da]	ΔM [ppm]	RT [min]	# Missed Cleavages
	High	GYPDISANGAEFR	2	1	1	Monilinia__050850		0	0	0.001595	3.36772	2	1396.65	-1.58311	51.4808	0
Monilinia__042880	Monilinia__042880	6.47736	2.12	1	1	1	2	520	53.7851	5.5542
	A2	Sequence	# PSMs	# Proteins	# Protein Groups	Protein Group Accessions	Modifications	ΔCn	q-Value	PEP	XCorr	Charge	MH+ [Da]	ΔM [ppm]	RT [min]	# Missed Cleavages
	High	cSGTDcGIGAR	2	1	1	Monilinia__042880	C1(Carbamidomethyl); C6(Carbamidomethyl)	0	0	6.794e-06	3.41135	2	1153.47	-1.11862	23.6837	0
Monilinia__061170	Monilinia__061170	6.46558	1.34	1	1	1	2	821	92.4357	6.41748
	A2	Sequence	# PSMs	# Proteins	# Protein Groups	Protein Group Accessions	Modifications	ΔCn	q-Value	PEP	XCorr	Charge	MH+ [Da]	ΔM [ppm]	RT [min]	# Missed Cleavages
	High	LFGPDETESNK	2	1	1	Monilinia__061170		0	0	0.007688	3.23104	2	1236.57	-3.90248	35.1694	0
Monilinia__000890	Monilinia__000890	6.42794	16	1	2	2	2	150	16.0015	10.6675
	A2	Sequence	# PSMs	# Proteins	# Protein Groups	Protein Group Accessions	Modifications	ΔCn	q-Value	PEP	XCorr	Charge	MH+ [Da]	ΔM [ppm]	RT [min]	# Missed Cleavages
	High	TPGPGAQSALR	1	1	1	Monilinia__000890		0	0	0.003047	2.99633	2	1054.56	-0.9534	28.3121	0
	High	IEDVTPTPSDSTR	1	1	1	Monilinia__000890		0	0.001	0.0186	3.43162	2	1417.68	-1.12058	32.8895	0
Monilinia__092820	Monilinia__092820	6.39772	4.18	1	2	2	2	526	58.3164	4.7417
	A2	Sequence	# PSMs	# Proteins	# Protein Groups	Protein Group Accessions	Modifications	ΔCn	q-Value	PEP	XCorr	Charge	MH+ [Da]	ΔM [ppm]	RT [min]	# Missed Cleavages
	High	YVGGLLAGYDLLK	1	1	1	Monilinia__092820		0	0	0.0004191	3.57399	2	1381.78	1.8547	73.7133	0
	High	TGSGFAELK	1	1	1	Monilinia__092820		0	0	0.002819	2.82373	2	909.469	1.03708	35.334	0
Monilinia__054040	Monilinia__054040	6.1509	13.33	1	2	2	2	135	15.0166	9.74463
	A2	Sequence	# PSMs	# Proteins	# Protein Groups	Protein Group Accessions	Modifications	ΔCn	q-Value	PEP	XCorr	Charge	MH+ [Da]	ΔM [ppm]	RT [min]	# Missed Cleavages
	High	SAmSAIQQR	1	1	1	Monilinia__054040	M3(Oxidation)	0	0	0.0008987	3.44363	2	1007.49	0.0375021	20.9373	0
	High	YAVGTSSGR	1	1	1	Monilinia__054040		0	0	0.002524	2.70727	2	897.442	-0.0109796	22.9861	0
Monilinia__011880	Monilinia__011880	5.332	2.56	1	1	1	2	312	33.4967	5.22412
	A2	Sequence	# PSMs	# Proteins	# Protein Groups	Protein Group Accessions	Modifications	ΔCn	q-Value	PEP	XCorr	Charge	MH+ [Da]	ΔM [ppm]	RT [min]	# Missed Cleavages
	High	LVAAIGDR	2	1	1	Monilinia__011880		0	0	0.008478	2.72139	2	814.477	-1.10478	31.9931	0
Monilinia__069050	Monilinia__069050	4.98559	3.66	1	1	1	1	382	39.4276	8.00146
	A2	Sequence	# PSMs	# Proteins	# Protein Groups	Protein Group Accessions	Modifications	ΔCn	q-Value	PEP	XCorr	Charge	MH+ [Da]	ΔM [ppm]	RT [min]	# Missed Cleavages
	High	TLIGEGAAGIIQGK	1	1	1	Monilinia__069050		0	0	3.215e-05	4.98559	2	1327.76	1.4958	59.3297	0
Monilinia__017880	Monilinia__017880	4.69423	4.13	1	1	1	1	363	37.5891	4.50049
	A2	Sequence	# PSMs	# Proteins	# Protein Groups	Protein Group Accessions	Modifications	ΔCn	q-Value	PEP	XCorr	Charge	MH+ [Da]	ΔM [ppm]	RT [min]	# Missed Cleavages
	High	IGGSYPQGVYSIDAK	1	1	1	Monilinia__017880		0	0	0.002058	4.69423	2	1554.78	0.584016	51.0147	0
Monilinia__086780	Monilinia__086780	4.69058	2.55	1	1	1	1	628	68.5283	5.17334
	A2	Sequence	# PSMs	# Proteins	# Protein Groups	Protein Group Accessions	Modifications	ΔCn	q-Value	PEP	XCorr	Charge	MH+ [Da]	ΔM [ppm]	RT [min]	# Missed Cleavages
	High	IINEPTAAAIAYGLDK	1	1	1	Monilinia__086780		0	0	1.021e-05	4.69058	2	1659.89	-0.944002	64.3637	0
Monilinia__084400	Monilinia__084400	4.59313	13.46	1	1	1	1	208	21.2588	5.09717
	A2	Sequence	# PSMs	# Proteins	# Protein Groups	Protein Group Accessions	Modifications	ΔCn	q-Value	PEP	XCorr	Charge	MH+ [Da]	ΔM [ppm]	RT [min]	# Missed Cleavages
	High	TGDIAAPINASPGPADTGAVDWLSLAAK	1	1	1	Monilinia__084400		0	0	3.848e-06	4.59313	3	2679.36	-0.43592	72.4408	0
Monilinia__002270	Monilinia__002270	4.51111	5	1	2	2	2	360	40.1103	6.354
	A2	Sequence	# PSMs	# Proteins	# Protein Groups	Protein Group Accessions	Modifications	ΔCn	q-Value	PEP	XCorr	Charge	MH+ [Da]	ΔM [ppm]	RT [min]	# Missed Cleavages
	High	ESISGHTcDQR	1	1	1	Monilinia__002270	C8(Carbamidomethyl)	0	0.008	0.09434	2.57964	2	1289.55	0.809535	18.7408	0
	High	YVESLNK	1	1	1	Monilinia__002270		0	0.008	0.09513	1.93147	2	852.445	-1.89415	26.5906	0
Monilinia__004800	Monilinia__004800	4.46581	5.1	1	1	1	1	255	27.068	6.88818
	A2	Sequence	# PSMs	# Proteins	# Protein Groups	Protein Group Accessions	Modifications	ΔCn	q-Value	PEP	XCorr	Charge	MH+ [Da]	ΔM [ppm]	RT [min]	# Missed Cleavages
	High	TIDEATmENTGGR	1	1	1	Monilinia__004800	M7(Oxidation)	0	0	1.07e-05	4.46581	2	1410.62	-0.347248	25.7732	0
Monilinia__090080	Monilinia__090080	4.31629	5.67	1	1	1	1	247	27.3857	4.95752
	A2	Sequence	# PSMs	# Proteins	# Protein Groups	Protein Group Accessions	Modifications	ΔCn	q-Value	PEP	XCorr	Charge	MH+ [Da]	ΔM [ppm]	RT [min]	# Missed Cleavages
	High	AAGGPGAAPSAAPR	1	1	1	Monilinia__090080		0	0.001	0.02369	4.31629	2	1150.6	-0.379313	24.5827	0
Monilinia__056440	Monilinia__056440	4.3037	3.49	1	1	1	1	344	36.8057	6.32861
	A2	Sequence	# PSMs	# Proteins	# Protein Groups	Protein Group Accessions	Modifications	ΔCn	q-Value	PEP	XCorr	Charge	MH+ [Da]	ΔM [ppm]	RT [min]	# Missed Cleavages
	High	TVGGSITGmPPK	1	1	1	Monilinia__056440	M9(Oxidation)	0	0.003	0.04839	4.3037	2	1160.59	-8.61288	26.678	0
Monilinia__006090	Monilinia__006090	4.27894	4.17	1	1	1	1	336	33.1147	8.68994
	A2	Sequence	# PSMs	# Proteins	# Protein Groups	Protein Group Accessions	Modifications	ΔCn	q-Value	PEP	XCorr	Charge	MH+ [Da]	ΔM [ppm]	RT [min]	# Missed Cleavages
	High	ADALTAYNTAQGLR	1	1	1	Monilinia__006090		0	0	1.483e-05	4.27894	2	1464.74	-1.33553	51.2347	0
Monilinia__087070	Monilinia__087070	4.19035	6.85	1	1	1	1	248	26.4454	6.20166
	A2	Sequence	# PSMs	# Proteins	# Protein Groups	Protein Group Accessions	Modifications	ΔCn	q-Value	PEP	XCorr	Charge	MH+ [Da]	ΔM [ppm]	RT [min]	# Missed Cleavages
	High	GGSPWGAGTFAAADGSR	1	1	1	Monilinia__087070		0	0.001	0.01768	4.19035	2	1564.72	6.11421	55.7382	0
Monilinia__056300	Monilinia__056300	4.09428	14.95	1	1	1	1	107	11.4838	5.36377
	A2	Sequence	# PSMs	# Proteins	# Protein Groups	Protein Group Accessions	Modifications	ΔCn	q-Value	PEP	XCorr	Charge	MH+ [Da]	ΔM [ppm]	RT [min]	# Missed Cleavages
	High	VDVDEVPDVSQELGIR	1	1	1	Monilinia__056300		0	0	0.00244	4.09428	2	1769.89	0.188753	65.0427	0
Monilinia__043180	Monilinia__043180	4.09337	3.52	1	1	1	1	341	35.553	8.646
	A2	Sequence	# PSMs	# Proteins	# Protein Groups	Protein Group Accessions	Modifications	ΔCn	q-Value	PEP	XCorr	Charge	MH+ [Da]	ΔM [ppm]	RT [min]	# Missed Cleavages
	High	DDLFNTNASIVR	1	1	1	Monilinia__043180		0	0.003	0.0391	4.09337	2	1364.68	-1.47793	57.6198	0
Monilinia__057010	Monilinia__057010	3.94505	4.62	1	1	1	1	390	42.1598	5.07178
	A2	Sequence	# PSMs	# Proteins	# Protein Groups	Protein Group Accessions	Modifications	ΔCn	q-Value	PEP	XCorr	Charge	MH+ [Da]	ΔM [ppm]	RT [min]	# Missed Cleavages
	High	LTVYQNSGSGTNPTNPSK	1	1	1	Monilinia__057010		0	0	0.0007592	3.94505	2	1864.9	-0.386975	34.4574	0
Monilinia__058130	Monilinia__058130	3.94475	4.14	1	1	1	1	266	28.3031	6.15088
	A2	Sequence	# PSMs	# Proteins	# Protein Groups	Protein Group Accessions	Modifications	ΔCn	q-Value	PEP	XCorr	Charge	MH+ [Da]	ΔM [ppm]	RT [min]	# Missed Cleavages
	High	LDIGDYASVEK	1	1	1	Monilinia__058130		0	0	0.01213	3.94475	2	1209.61	4.71645	51.7015	0
Monilinia__041610	Monilinia__041610	3.83871	4.35	1	1	1	1	230	25.1977	9.14404
	A2	Sequence	# PSMs	# Proteins	# Protein Groups	Protein Group Accessions	Modifications	ΔCn	q-Value	PEP	XCorr	Charge	MH+ [Da]	ΔM [ppm]	RT [min]	# Missed Cleavages
	High	DNETSQVQIR	1	1	1	Monilinia__041610		0	0	0.0001052	3.83871	2	1189.58	-1.08099	31.0227	0
Monilinia__007000	Monilinia__007000	3.82582	1.89	1	1	1	1	795	86.8468	5.13525
	A2	Sequence	# PSMs	# Proteins	# Protein Groups	Protein Group Accessions	Modifications	ΔCn	q-Value	PEP	XCorr	Charge	MH+ [Da]	ΔM [ppm]	RT [min]	# Missed Cleavages
	High	SFTLDLPDPLGSANK	1	1	1	Monilinia__007000		0	0.002	0.02675	3.82582	2	1574.81	1.74255	69.9681	0
Monilinia__000530	Monilinia__000530	3.73926	1.19	1	1	1	1	927	103.319	5.66846
	A2	Sequence	# PSMs	# Proteins	# Protein Groups	Protein Group Accessions	Modifications	ΔCn	q-Value	PEP	XCorr	Charge	MH+ [Da]	ΔM [ppm]	RT [min]	# Missed Cleavages
	High	IASAmTTTELR	1	1	1	Monilinia__000530	M5(Oxidation)	0	0	0.0009132	3.73926	2	1209.61	-0.503607	29.2852	0
Monilinia__085150	Monilinia__085150	3.64515	8.08	1	1	1	1	198	19.1866	5.38916
	A2	Sequence	# PSMs	# Proteins	# Protein Groups	Protein Group Accessions	Modifications	ΔCn	q-Value	PEP	XCorr	Charge	MH+ [Da]	ΔM [ppm]	RT [min]	# Missed Cleavages
	High	GGGGYGGGGGGYGGGR	1	1	1	Monilinia__085150		0	0.003	0.0544	3.64515	2	1242.53	1.66572	25.8788	0
Monilinia__072500	Monilinia__072500	3.62222	3.31	1	1	1	1	483	53.5289	5.74463
	A2	Sequence	# PSMs	# Proteins	# Protein Groups	Protein Group Accessions	Modifications	ΔCn	q-Value	PEP	XCorr	Charge	MH+ [Da]	ΔM [ppm]	RT [min]	# Missed Cleavages
	High	YADAALVELPGGGVEK	1	1	1	Monilinia__072500		0	0.001	0.02415	3.62222	2	1588.81	-7.36092	57.8659	0
Monilinia__002590	Monilinia__002590	3.59634	3.07	1	1	1	1	358	37.8703	6.04932
	A2	Sequence	# PSMs	# Proteins	# Protein Groups	Protein Group Accessions	Modifications	ΔCn	q-Value	PEP	XCorr	Charge	MH+ [Da]	ΔM [ppm]	RT [min]	# Missed Cleavages
	High	VSAAENASNLK	1	1	1	Monilinia__002590		0	0	0.001246	3.59634	2	1103.57	0.293871	25.9155	0
Monilinia__042800	Monilinia__042800	3.53455	10.4	1	1	1	1	202	20.2924	7.82568
	A2	Sequence	# PSMs	# Proteins	# Protein Groups	Protein Group Accessions	Modifications	ΔCn	q-Value	PEP	XCorr	Charge	MH+ [Da]	ΔM [ppm]	RT [min]	# Missed Cleavages
	High	GTTETPTLGTVIGPQFLAALR	1	1	1	Monilinia__042800		0	0	0.000541	3.53455	2	2143.18	-0.124391	77.0575	0
Monilinia__027670	Monilinia__027670	3.5112	2.35	1	1	1	1	554	59.8484	9.18799
	A2	Sequence	# PSMs	# Proteins	# Protein Groups	Protein Group Accessions	Modifications	ΔCn	q-Value	PEP	XCorr	Charge	MH+ [Da]	ΔM [ppm]	RT [min]	# Missed Cleavages
	High	GVQEESGLAETGR	1	1	1	Monilinia__027670		0	0.003	0.04876	3.5112	2	1332.64	2.484	32.1484	0
Monilinia__077490	Monilinia__077490	3.31608	4.69	1	1	1	1	256	26.3768	4.79248
	A2	Sequence	# PSMs	# Proteins	# Protein Groups	Protein Group Accessions	Modifications	ΔCn	q-Value	PEP	XCorr	Charge	MH+ [Da]	ΔM [ppm]	RT [min]	# Missed Cleavages
	High	TAGSAIVENLTK	1	1	1	Monilinia__077490		0	0	0.005479	3.31608	2	1203.65	-4.15369	53.5876	0
Monilinia__014000	Monilinia__014000	3.29083	5.58	1	1	1	1	215	24.5385	6.13818
	A2	Sequence	# PSMs	# Proteins	# Protein Groups	Protein Group Accessions	Modifications	ΔCn	q-Value	PEP	XCorr	Charge	MH+ [Da]	ΔM [ppm]	RT [min]	# Missed Cleavages
	High	AGEQKEPSHLEK	1	1	1	Monilinia__014000		0	0	0.00765	3.29083	3	1352.68	0.958145	14.8557	1
Monilinia__070080	Monilinia__070080	3.24306	2.03	1	1	1	1	542	62.7761	6.63916
	A2	Sequence	# PSMs	# Proteins	# Protein Groups	Protein Group Accessions	Modifications	ΔCn	q-Value	PEP	XCorr	Charge	MH+ [Da]	ΔM [ppm]	RT [min]	# Missed Cleavages
	High	ITTSAATGQHR	1	1	1	Monilinia__070080		0	0	0.0003128	3.24306	2	1142.59	-0.48614	17.9287	0
Monilinia__064900	Monilinia__064900	3.24303	3.94	1	1	1	1	254	27.676	6.56592
	A2	Sequence	# PSMs	# Proteins	# Protein Groups	Protein Group Accessions	Modifications	ΔCn	q-Value	PEP	XCorr	Charge	MH+ [Da]	ΔM [ppm]	RT [min]	# Missed Cleavages
	High	ALTEEEIDAR	1	1	1	Monilinia__064900		0	0.001	0.0179	3.24303	2	1146.56	-0.215547	35.1728	0
Monilinia__037430	Monilinia__037430	3.21772	3.74	1	1	1	1	428	47.7145	6.29053
	A2	Sequence	# PSMs	# Proteins	# Protein Groups	Protein Group Accessions	Modifications	ΔCn	q-Value	PEP	XCorr	Charge	MH+ [Da]	ΔM [ppm]	RT [min]	# Missed Cleavages
	High	GDSGNLTVSGNSAAAK	1	1	1	Monilinia__037430		0	0.006	0.07531	3.21772	3	1448.7	1.71644	56.545	0
Monilinia__069730	Monilinia__069730	3.2119	0.91	1	1	1	1	1214	132.919	6.34131
	A2	Sequence	# PSMs	# Proteins	# Protein Groups	Protein Group Accessions	Modifications	ΔCn	q-Value	PEP	XCorr	Charge	MH+ [Da]	ΔM [ppm]	RT [min]	# Missed Cleavages
	High	QQSELEDSFNR	1	1	1	Monilinia__069730		0	0.008	0.08878	3.2119	2	1352.6	-4.26954	38.9372	0
Monilinia__019140	Monilinia__019140	3.12292	2.61	1	1	1	1	422	46.4848	5.66846
	A2	Sequence	# PSMs	# Proteins	# Protein Groups	Protein Group Accessions	Modifications	ΔCn	q-Value	PEP	XCorr	Charge	MH+ [Da]	ΔM [ppm]	RT [min]	# Missed Cleavages
	High	NVIEPmVSGTK	1	1	1	Monilinia__019140	M6(Oxidation)	0	0.006	0.07604	3.12292	2	1190.61	-1.78345	32.1518	0
Monilinia__065540	Monilinia__065540	3.09087	2.19	1	1	1	1	457	49.1459	6.12549
	A2	Sequence	# PSMs	# Proteins	# Protein Groups	Protein Group Accessions	Modifications	ΔCn	q-Value	PEP	XCorr	Charge	MH+ [Da]	ΔM [ppm]	RT [min]	# Missed Cleavages
	High	HAQNSLALAK	1	1	1	Monilinia__065540		0	0.006	0.06855	3.09087	2	1052.58	-0.808863	23.1758	0
Monilinia__044910	Monilinia__044910	3.08514	1.64	1	1	1	1	549	61.2018	6.88818
	A2	Sequence	# PSMs	# Proteins	# Protein Groups	Protein Group Accessions	Modifications	ΔCn	q-Value	PEP	XCorr	Charge	MH+ [Da]	ΔM [ppm]	RT [min]	# Missed Cleavages
	High	AEQETYIQR	1	1	1	Monilinia__044910		0	0.006	0.06539	3.08514	2	1137.56	1.39774	28.66	0
Monilinia__026590	Monilinia__026590	3.07525	1.99	1	1	1	1	402	43.8254	5.07178
	A2	Sequence	# PSMs	# Proteins	# Protein Groups	Protein Group Accessions	Modifications	ΔCn	q-Value	PEP	XCorr	Charge	MH+ [Da]	ΔM [ppm]	RT [min]	# Missed Cleavages
	High	RVESYAPR	1	1	1	Monilinia__026590		0	0.003	0.05777	3.07525	2	977.516	-0.684082	21.2938	1
Monilinia__085050	Monilinia__085050	3.0658	2.52	1	1	1	1	397	43.8247	4.95752
	A2	Sequence	# PSMs	# Proteins	# Protein Groups	Protein Group Accessions	Modifications	ΔCn	q-Value	PEP	XCorr	Charge	MH+ [Da]	ΔM [ppm]	RT [min]	# Missed Cleavages
	High	DDFGTLGESR	1	1	1	Monilinia__085050		0	0	0.00548	3.0658	2	1096.49	-0.402554	41.3504	0
Monilinia__062790	Monilinia__062790	2.97531	2.35	1	1	1	1	468	50.7912	6.75635
	A2	Sequence	# PSMs	# Proteins	# Protein Groups	Protein Group Accessions	Modifications	ΔCn	q-Value	PEP	XCorr	Charge	MH+ [Da]	ΔM [ppm]	RT [min]	# Missed Cleavages
	High	SPEVEDLGLEK	1	1	1	Monilinia__062790		0	0	0.008113	2.97531	2	1215.6	-8.73006	47.4722	0
Monilinia__039490	Monilinia__039490	2.88204	1.4	1	1	1	1	644	66.9201	5.2749
	A2	Sequence	# PSMs	# Proteins	# Protein Groups	Protein Group Accessions	Modifications	ΔCn	q-Value	PEP	XCorr	Charge	MH+ [Da]	ΔM [ppm]	RT [min]	# Missed Cleavages
	High	mLVGNPALR	1	1	1	Monilinia__039490	M1(Oxidation)	0	0.003	0.05655	2.88204	2	986.547	1.65756	35.5704	0
Monilinia__016080	Monilinia__016080	2.80902	1.96	1	1	1	1	510	54.078	5.45264
	A2	Sequence	# PSMs	# Proteins	# Protein Groups	Protein Group Accessions	Modifications	ΔCn	q-Value	PEP	XCorr	Charge	MH+ [Da]	ΔM [ppm]	RT [min]	# Missed Cleavages
	High	AAGVAPPDSR	1	1	1	Monilinia__016080		0	0	0.006386	2.80902	2	940.485	0.255842	23.4711	0
Monilinia__032160	Monilinia__032160	2.7763	2.71	1	1	1	1	295	31.6271	5.96045
	A2	Sequence	# PSMs	# Proteins	# Protein Groups	Protein Group Accessions	Modifications	ΔCn	q-Value	PEP	XCorr	Charge	MH+ [Da]	ΔM [ppm]	RT [min]	# Missed Cleavages
	High	VALNTLSR	1	1	1	Monilinia__032160		0	0.003	0.04154	2.7763	2	873.515	-0.530264	34.2438	0
Monilinia__028510	Monilinia__028510	2.77163	2.65	1	1	1	1	415	46.0143	7.09326
	A2	Sequence	# PSMs	# Proteins	# Protein Groups	Protein Group Accessions	Modifications	ΔCn	q-Value	PEP	XCorr	Charge	MH+ [Da]	ΔM [ppm]	RT [min]	# Missed Cleavages
	High	IAVIGSGPIGK	1	1	1	Monilinia__028510		0	0	0.009999	2.77163	2	1011.62	-0.274708	65.3639	0
Monilinia__022750	Monilinia__022750	2.73184	2.7	1	1	1	1	408	44.7536	5.30029
	A2	Sequence	# PSMs	# Proteins	# Protein Groups	Protein Group Accessions	Modifications	ΔCn	q-Value	PEP	XCorr	Charge	MH+ [Da]	ΔM [ppm]	RT [min]	# Missed Cleavages
	High	ELLQIIGGLSK	1	1	1	Monilinia__022750		0	0.003	0.04371	2.73184	2	1170.71	-0.342866	71.4477	0
Monilinia__073010	Monilinia__073010	2.71157	1.02	1	1	1	1	783	85.1491	6.81494
	A2	Sequence	# PSMs	# Proteins	# Protein Groups	Protein Group Accessions	Modifications	ΔCn	q-Value	PEP	XCorr	Charge	MH+ [Da]	ΔM [ppm]	RT [min]	# Missed Cleavages
	High	TEIGDFAR	1	1	1	Monilinia__073010		0	0.003	0.04703	2.71157	2	908.447	-0.6929	38.9966	0
Monilinia__045770	Monilinia__045770	2.69192	1	1	1	1	1	803	91.4482	7.1958
	A2	Sequence	# PSMs	# Proteins	# Protein Groups	Protein Group Accessions	Modifications	ΔCn	q-Value	PEP	XCorr	Charge	MH+ [Da]	ΔM [ppm]	RT [min]	# Missed Cleavages
	High	SVGDNQVK	1	1	1	Monilinia__045770		0	0.003	0.04579	2.69192	2	846.43	-1.71184	29.658	0
Monilinia__017120	Monilinia__017120	2.63275	5.29	1	1	1	1	208	23.9235	8.01611
	A2	Sequence	# PSMs	# Proteins	# Protein Groups	Protein Group Accessions	Modifications	ΔCn	q-Value	PEP	XCorr	Charge	MH+ [Da]	ΔM [ppm]	RT [min]	# Missed Cleavages
	High	FVAESFLTPFD	1	1	1	Monilinia__017120		0	0.001	0.02366	2.63275	2	1272.62	0.520773	77.9585	0
Monilinia__038850	Monilinia__038850	2.62035	2.1	1	1	1	1	905	97.6682	8.26514
	A2	Sequence	# PSMs	# Proteins	# Protein Groups	Protein Group Accessions	Modifications	ΔCn	q-Value	PEP	XCorr	Charge	MH+ [Da]	ΔM [ppm]	RT [min]	# Missed Cleavages
	High	AFTNMDDKMWDQVVAVHLR	1	1	1	Monilinia__038850		0	0.003	0.04638	2.62035	4	2276.07	-9.68795	73.9161	1
Monilinia__088910	Monilinia__088910	2.55591	1.78	1	1	1	1	507	52.5031	6.44287
	A2	Sequence	# PSMs	# Proteins	# Protein Groups	Protein Group Accessions	Modifications	ΔCn	q-Value	PEP	XCorr	Charge	MH+ [Da]	ΔM [ppm]	RT [min]	# Missed Cleavages
	High	VTTSGYNTR	1	1	1	Monilinia__088910		0	0.002	0.03759	2.55591	2	998.49	-0.317051	21.9726	0
Monilinia__004410	Monilinia__004410	2.55217	1.46	1	1	1	1	549	60.1425	4.93213
	A2	Sequence	# PSMs	# Proteins	# Protein Groups	Protein Group Accessions	Modifications	ΔCn	q-Value	PEP	XCorr	Charge	MH+ [Da]	ΔM [ppm]	RT [min]	# Missed Cleavages
	High	QLEFLLGR	1	1	1	Monilinia__004410		0	0	0.01375	2.55217	2	975.562	0.188843	66.5503	0
Monilinia__038270	Monilinia__038270	2.55119	1.99	1	1	1	1	453	46.8464	5.66846
	A2	Sequence	# PSMs	# Proteins	# Protein Groups	Protein Group Accessions	Modifications	ΔCn	q-Value	PEP	XCorr	Charge	MH+ [Da]	ΔM [ppm]	RT [min]	# Missed Cleavages
	High	LDSIVSVcR	1	1	1	Monilinia__038270	C8(Carbamidomethyl)	0	0.009	0.1138	2.55119	2	1048.54	-1.42132	40.9423	0
Monilinia__029740	Monilinia__029740	2.50224	2.54	1	1	1	1	472	51.8348	7.91357
	A2	Sequence	# PSMs	# Proteins	# Protein Groups	Protein Group Accessions	Modifications	ΔCn	q-Value	PEP	XCorr	Charge	MH+ [Da]	ΔM [ppm]	RT [min]	# Missed Cleavages
	High	AIGVLPQLIIDR	1	1	1	Monilinia__029740		0	0.009	0.1037	2.50224	2	1307.81	0.460374	71.1744	0
Monilinia__035690	Monilinia__035690	2.46163	1.64	1	1	1	1	487	53.5405	6.25244
	A2	Sequence	# PSMs	# Proteins	# Protein Groups	Protein Group Accessions	Modifications	ΔCn	q-Value	PEP	XCorr	Charge	MH+ [Da]	ΔM [ppm]	RT [min]	# Missed Cleavages
	High	NAQAILSR	1	1	1	Monilinia__035690		0	0.003	0.04829	2.46163	2	872.495	-0.094814	29.9642	0
Monilinia__051820	Monilinia__051820	2.367	1.94	1	1	1	1	412	45.6671	5.26221
	A2	Sequence	# PSMs	# Proteins	# Protein Groups	Protein Group Accessions	Modifications	ΔCn	q-Value	PEP	XCorr	Charge	MH+ [Da]	ΔM [ppm]	RT [min]	# Missed Cleavages
	High	AQIDVAQK	1	1	1	Monilinia__051820		0	0.009	0.11	2.367	2	872.483	-0.79491	24.4639	0
Monilinia__017450	Monilinia__017450	2.28205	2.06	1	1	1	1	389	43.9796	5.68115
	A2	Sequence	# PSMs	# Proteins	# Protein Groups	Protein Group Accessions	Modifications	ΔCn	q-Value	PEP	XCorr	Charge	MH+ [Da]	ΔM [ppm]	RT [min]	# Missed Cleavages
	High	TADFETVR	1	1	1	Monilinia__017450		0	0.003	0.04111	2.28205	2	938.459	1.66964	33.1257	0
Monilinia__003560	Monilinia__003560	1.99606	1.28	1	1	1	1	627	69.0172	8.33838
	A2	Sequence	# PSMs	# Proteins	# Protein Groups	Protein Group Accessions	Modifications	ΔCn	q-Value	PEP	XCorr	Charge	MH+ [Da]	ΔM [ppm]	RT [min]	# Missed Cleavages
	High	LGLASTPR	1	1	1	Monilinia__003560		0	0	0.002744	1.99606	2	814.478	-0.567933	41.2865	0
Monilinia__012310	Monilinia__012310	1.91127	1.01	1	1	1	1	791	89.9671	6.84424
	A2	Sequence	# PSMs	# Proteins	# Protein Groups	Protein Group Accessions	Modifications	ΔCn	q-Value	PEP	XCorr	Charge	MH+ [Da]	ΔM [ppm]	RT [min]	# Missed Cleavages
	High	ISSGSILR	1	1	1	Monilinia__012310		0	0.003	0.04455	1.91127	2	832.489	-0.190166	42.6293	0
Monilinia__010170	Monilinia__010170	1.73079	0.7	1	1	1	1	1576	170.516	6.69775
	A2	Sequence	# PSMs	# Proteins	# Protein Groups	Protein Group Accessions	Modifications	ΔCn	q-Value	PEP	XCorr	Charge	MH+ [Da]	ΔM [ppm]	RT [min]	# Missed Cleavages
	High	TNGVNIDYLEK	1	1	1	Monilinia__010170		0	0.006	0.07656	1.73079	2	1265.64	-0.672517	50.9346	0
Monilinia__087640	Monilinia__087640	1.67148	0.86	1	1	1	1	815	87.803	9.92041
	A2	Sequence	# PSMs	# Proteins	# Protein Groups	Protein Group Accessions	Modifications	ΔCn	q-Value	PEP	XCorr	Charge	MH+ [Da]	ΔM [ppm]	RT [min]	# Missed Cleavages
	High	EGVAWLR	1	1	1	Monilinia__087640		0	0.009	0.1058	1.67148	2	830.45	-1.77524	33.3395	0
Monilinia__054190	Monilinia__054190	0	7.77	1	1	1	1	412	46.7416	6.62451
	A2	Sequence	# PSMs	# Proteins	# Protein Groups	Protein Group Accessions	Modifications	ΔCn	q-Value	PEP	XCorr	Charge	MH+ [Da]	ΔM [ppm]	RT [min]	# Missed Cleavages
	High	VGDGGWDGWDLPENDEAQDAEDGEEEETDNGK	1	1	1	Monilinia__054190		0	0.009	0.1142	0.247494	2	3478.35	-2.26073	15.389	0
Monilinia__022600	Monilinia__022600	0	8.13	1	1	1	1	369	39.6969	5.84619
	A2	Sequence	# PSMs	# Proteins	# Protein Groups	Protein Group Accessions	Modifications	ΔCn	q-Value	PEP	XCorr	Charge	MH+ [Da]	ΔM [ppm]	RT [min]	# Missed Cleavages
	High	WQPPAKFQASTLINATDIGPAcPQQFNGVK	1	1	1	Monilinia__022600	C22(Carbamidomethyl)	0	0.008	0.08027	2.16892	4	3284.65	0.519406	68.8837	1
